# Supplementary material for: Genomic diversity and clade clustering of Burkholderia pseudomallei and B. thailandensis prophages with soil-derived phages
Source: iScience. 2026 Jan 9;29(2):114658. doi: 10.1016/j.isci.2026.114658 (PMC12860723; doi:10.1016/j.isci.2026.114658)
Supplement: Table S1. Genomic and host information of 82 Burkholderia phages analyzed in this study, including accession numbers, sources, propagation hosts, genomic features, and nucleotide BLAST results [file mmc2.xlsx]

## Sheet: Table S1
Table S1 Genomic and host information of 82 Burkholderia phages analyzed in this study, including accession numbers, sources, propagation hosts, genomic features, and nucleotide BLAST results.
Clades	Phages	GenBank accession numbers	Types of phages	Bacterial isolates for MMC	Sources of bacteria or free-phage (Provinces)	Phage isolation host	Phage propagation host	Genome sizes	ORFs	%GC	Nucleotide blast against phages in GenBank database	% Coverage	% Identity
BP1	vB_SBP9	PQ789808	MMC-Bps	Ubon No.9	Ubon Ratchathani	Bps Ubon no. 4	E264	47662	70	57.9	phiE125	3	85
	vB_SBP39	PV072743	MMC-Bps	Ubon No.39	Ubon Ratchathani	Bps Ubon no. 4	E264	46761	69	58	phiE125	3	85
	vB_FUBS1	PV072773	Free phage	-	Ubon Ratchathani	Bps Ubon no. 4	E264	46812	69	58	phiE125	3	85
	vB_FKKS2	PV072744	Free phage	-	Khon Kaen	Bps Ubon no. 4	E264	48001	71	58.1	phiE125	3	85
	vB_SBP33	PV072774	MMC-Bps	Ubon No.33	Ubon Ratchathani	Bps Ubon no. 4	E264	46654	69	58	phiE125	3	85
	vB_FUB47a	PV072775	Free phage	-	Ubon Ratchathani	Bps Ubon no. 4	E264	46762	69	58	phiE125	3	85
BP2	vB_SBP20	PQ789809	MMC-Bps	Ubon No.20	Ubon Ratchathani	Bps Ubon no. 4	E264	36696	49	64.6	phiX216	94	99.11
	vB_FUB26	PV987627	Free phage	-	Ubon Ratchathani	Bps Ubon no. 4	E264	35788	48	65.1	phiX216	65	99.23
	vB_FUB21a	PV072745	Free phage	-	Ubon Ratchathani	Bps Ubon no. 4	E264	33895	45	65.2	phiX216	65	99.29
	vB_SBP7	PV111787	MMC-Bps	Ubon No.7	Ubon Ratchathani	Bps Ubon no. 4	E264	37648	45	65	phiX216	85	97.26
	vB_SBP10a	PV976088	MMC-Bps	Ubon No.10	Ubon Ratchathani	Bps Ubon no. 4	E264	37474	49	65.1	phiX216	88	99.35
	vB_FUB5a	PQ789810	Free phage	-	Ubon Ratchathani	Bps Ubon no. 4	E264	36183	46	65.3	phiX216	88	98.21
	vB_FUB41	PV987629	Free phage	-	Ubon Ratchathani	Bps Ubon no. 4	E264	36207	46	65.3	phiX216	88	98.4
	vB_SBP30	PQ789829	MMC-Bps	Ubon No.30	Ubon Ratchathani	Bps Ubon no. 4	E264	35501	47	64.6	phiE12-2	100	100
	vB_SBP26	PV976089	MMC-Bps	Ubon No.26	Ubon Ratchathani	Bps Ubon no. 4	E264	36487	47	65.4	phiE12-2	88	98.19
	vB_FUB61	PV072746	Free phage	-	Ubon Ratchathani	Bps Ubon no. 4	E264	37474	49	65	phiE12-2	88	98.78
	vB_SBP38	PV987637	MMC-Bps	Ubon No.38	Ubon Ratchathani	Bps Ubon no. 4	E264	37395	50	65.1	phiE12-2	88	99.49
	vB_SBP40a	PQ789811	MMC-Bps	Ubon No.40	Ubon Ratchathani	Bps Ubon no. 4	E264	37474	49	65.1	phiE12-2	88	99.37
	vB_SBP18	PV987632	MMC-Bps	Ubon No.18	Ubon Ratchathani	Bps Ubon no. 4	E264	37474	49	65.1	phiE12-2	88	99.37
	vB_SBP15	PV111788	MMC-Bps	Ubon No.15	Ubon Ratchathani	Bps Ubon no. 4	E264	36732	43	64.7	phiE12-2	64	96.67
	vB_SBP21	PV111789	MMC-Bps	Ubon No.21	Ubon Ratchathani	Bps Ubon no. 4	E264	36830	45	65.2	phiE12-2	63	95.94
	vB_FKKS3	PV976091	Free phage	-	Khon Kaen	Bps Ubon no. 4	E264	35573	42	65	phiE12-2	61	95.49
	vB_SBP36	PV111790	MMC-Bps	Ubon No.36	Ubon Ratchathani	Bps Ubon no. 4	E264	35144	45	65.2	phiE12-2	62	96.98
	vB_SBP40b	PV987638	MMC-Bps	Ubon No.40	Ubon Ratchathani	Bps Ubon no. 4	E264	35510	46	65.2	phiE12-2	62	96.99
	vB_SBP34	PQ789812	MMC-Bps	Ubon No.34	Ubon Ratchathani	Bps Ubon no. 4	E264	36750	47	65.2	phiE12-2	63	96.99
	vB_SBP27	PV987635	MMC-Bps	Ubon No.27	Ubon Ratchathani	Bps Ubon no. 4	E264	36750	47	65.2	phiE12-2	63	96.99
	vB_FUB21b	PV976092	Free phage	-	Ubon Ratchathani	Bps Ubon no. 4	E264	35542	47	65.1	phiE12-2	100	99.9
	vB_FUB47b	PV987630	Free phage	-	Ubon Ratchathani	Bps Ubon no. 4	E264	36418	48	64.5	phiE12-2	99	99.91
	vB_FKKS1	PQ789813	Free phage	-	Khon Kaen	Bps Ubon no. 4	E264	36696	49	64.6	phiE12-2	99	99.92
	vB_SBP10b	PV987631	MMC-Bps	Ubon No.10	Ubon Ratchathani	Bps Ubon no. 4	E264	36696	49	64.6	phiE12-2	99	99.92
	vB_SBP23	PV987633	MMC-Bps	Ubon No.23	Ubon Ratchathani	Bps Ubon no. 4	E264	36696	49	64.6	phiE12-2	99	99.92
	vB_FUB29	PV976093	Free phage	-	Ubon Ratchathani	Bps Ubon no. 4	E264	34409	46	64.6	phiE12-2	99	99.92
	vB_FUBS2	PV987626	Free phage	-	Ubon Ratchathani	Bps Ubon no. 4	E264	36696	49	64.6	phiE12-2	100	99.95
	vB_SBP24	PV987634	MMC-Bps	Ubon No.24	Ubon Ratchathani	Bps Ubon no. 4	E264	36696	49	64.6	phiE12-2	99	99.92
	vB_SBP8	PV976090	MMC-Bps	Ubon No.8	Ubon Ratchathani	Bps Ubon no. 4	E264	35084	47	64.6	phiE12-2	99	99.92
	vB_SBP29	PV987636	MMC-Bps	Ubon No.29	Ubon Ratchathani	Bps Ubon no. 4	E264	36696	49	64.6	phiE12-2	99	99.92
	vB_FUB5b	PV976094	Free phage	-	Ubon Ratchathani	Bps Ubon no. 4	E264	35708	48	64.6	phiE12-2	99	99.9
	vB_FUB33	PV987628	Free phage	-	Ubon Ratchathani	Bps Ubon no. 4	E264	36519	49	64.5	phiE12-2	99	99.96
	vB_SBP16	PV072747	MMC-Bps	Ubon No.16	Ubon Ratchathani	Bps Ubon no. 4	E264	36696	49	64.6	phiE12-2	100	99.89
BT1	vB_E188	PQ789830	MMC-Bth	E188	Sisaket	DW503	DW503	36779	49	65.1	phiX216	91	98.3
	vB_SR4	PV072748	MMC-BTCV	SBXSR004	Saraburi	DW503	DW503	38531	50	64.6	phiX216	79	93.49
	vB_E555	PQ789814	MMC-BTCV	E555	Cambodia	DW503	DW503	38692	50	64.6	phiX216	79	93.49
	vB_PL2b	PV072749	MMC-BTCV	SBXPL002	Phitsanulok	DW503	DW503	39199	50	64.6	phiX216	79	93.79
	vB_SR7	PV072750	MMC-BTCV	SBXSR007	Saraburi	DW503	DW503	39178	50	64.7	phiX216	79	93.79
	vB_SR3	PV072751	MMC-BTCV	SBXSR003	Saraburi	DW503	DW503	39178	50	64.7	phiX216	79	93.79
	vB_PL15	PV072752	MMC-BTCV	SBXPL015	Phitsanulok	DW503	DW503	39178	50	64.7	phiX216	79	93.79
	vB_CC4	PV072753	MMC-BTCV	SBXCC004	Chachoengsao	DW503	DW503	39178	50	64.7	phiX216	79	93.14
	vB_CB1	PQ789815	MMC-BTCV	SBXCB001	Chon Buri	DW503	DW503	39178	50	64.7	phiX216	79	94.26
	vB_BA	PV072754	MMC-BTCV	WBXUBA33005104	Ubon Ratchathani	DW503	DW503	39178	50	64.7	phiX216	79	94.42
BT2	vB_E159	PQ789816	MMC-Bth	E159	Ubon Ratchathani	D1	D1	44120	67	64.1	phiE131	100	100
	vB_E436	PQ789831	MMC-Bth	E436	Prachin Buri	E438	E438	45068	68	63.7	phiPE067	75	98.63
	vB_E177	PQ789817	MMC-Bth	E177	Sisaket	E438	E438	44373	67	63.7	phiPE067	73	96.54
	vB_E169	PV072755	MMC-Bth	E169	Ubon Ratchathani	E438	E438	44385	67	63.7	phiPE067	73	96.54
BT3	vB_E332	PQ789818	MMC-Bth	E332	Nakhon Phanom	E174	E174	42358	52	65.3	phiBcepC6B	75	86.22
BT4	vB_PL1	PV072756	MMC-BTCV	SBXPL001	Phitsanulok	E159	E159	57352	81	63.9	phiMagia	40	90.18
	vB_E192a	PQ789819	MMC-Bth	E192	Yasothon	E159	E159	56536	81	64.1	phiMagia	42	90.1
BT5	vB_E427	PQ789820	MMC-Bth	E427	Nakhon Nayok	D1	D1	45829	59	64.1	phiE255	80	100
	vB_CB2b	PV072757	MMC-BTCV	SBXCB002	Chon Buri	D1	D1	38797	53	62.7	phiE255	85	96.56
	vB_E430	PV072758	MMC-Bth	E430	Nakhon Nayok	D1	D1	39055	51	63	phiE255	84	95.59
	vB_E433	PV072759	MMC-Bth	E433	Nakhon Nayok	D1	D1	36108	49	62.8	phiE255	91	95.54
	vB_E274	PQ789821	MMC-Bth	E274	Ubon Ratchathani	D1	D1	37132	51	62.9	phiE255	88	95.54
BT6	vB_D1	PQ789822	MMC-Bth	D1	Southern	E438	E438	38191	49	62.5	phiKS10	70	83.3
	vB_PR2c	PV072760	MMC-Bth	SBXPR002	Prachin Buri	E438	E438	36279	50	62.5	phiKS10	74	83.26
BT7A	vB_PR5	PV072761	MMC-BTCV	SBXPR005	Prachin Buri	E438	E438	44199	63	61	phiE264.1	86	96.72
	vB_E192b	PV072762	MMC-Bth	E192	Yasothon	E438	E438	44072	64	61	phiE264.1	86	95.68
	vB_PR2a	PQ789823	MMC-BTCV	SBXPR002	Prachin Buri	E438	E438	43711	64	61	phiE264.1	86	95.7
	vB_CB2a	PV072763	MMC-BTCV	SBXCB002	Chon Buri	E438	E438	43711	64	61	phiE264.1	86	95.7
	vB_E264	PV072772	MMC-Bth	E264	Pathum Thani	E438	E438	44431	60	61.6	phiE264.1	100	100
	vB_E175	PV072769	MMC-Bth	E175	Ubon Ratchathani	E159	E159	44671	61	61.5	phiE264.1	95	99.99
	vB_E184	PV072770	MMC-Bth	E184	Sisaket	E159	E159	44671	61	61.5	phiE264.1	95	99.99
	vB_E228	PV072771	MMC-Bth	E228	Ubon Ratchathani	E159	E159	44671	61	61.5	phiE264.1	95	99.96
	vB_PL2a	PV072768	MMC-BTCV	SBXPL002	Phitsanulok	E159	E159	44671	61	61.5	phiE264.1	95	99.99
	vB_E354	PQ789824	MMC-Bth	E354	Nakhon Phanom	E159	E159	44671	61	61.5	phiE264.1	95	99.99
BT7B	vB_SR1	PQ789825	MMC-BTCV	SBXSR001	Saraburi	E159	E159	52141	72	61.1	phiE125	77	97.78
	vB_RY5	PV072764	MMC-BTCV	SBXRY005	Rayong	E438	E438	54308	78	60.9	phiE125	70	95.11
	vB_RY3	PQ789826	MMC-BTCV	SBXRY003	Rayong	E159	E159	58216	86	60.9	phiE125	64	95.1
	vB_PR1	PV072765	MMC-BTCV	SBXPR001	Prachin Buri	E438	E438	54579	73	60.9	phiE125	86	99.65
	vB_PR2b	PQ789827	MMC-BTCV	SBXPR002	Prachin Buri	E438	E438	57486	75	61	phiE125	80	99.44
	vB_E253	PV072766	MMC-Bth	E253	Pathum Thani	E438	E438	53873	72	60.8	phiE125	79	97.48
	vB_E438	PQ789832	MMC-Bth	E438	Nakhon Ratchasima	E159	E159	52117	70	61.3	phiE125	97	98.99
	vB_E174	PQ789828	MMC-Bth	E173	Ubon Ratchathani	E159	E159	54759	72	61.3	phiE125	95	99.97
	vB_E173	PV072767	MMC-Bth	E174	Ubon Ratchathani	E159	E159	54759	72	61.3	phiE125	95	99.95
