# Supplementary material for: Genomic diversity and clade clustering of Burkholderia pseudomallei and B. thailandensis prophages with soil-derived phages
Source: iScience. 2026 Jan 9;29(2):114658. doi: 10.1016/j.isci.2026.114658 (PMC12860723; doi:10.1016/j.isci.2026.114658)
Supplement: Table S2. Classification of genomic termini and DNA packaging mechanisms determined using PhageTerm for 82 tailed phages [file mmc3.xlsx]

## Sheet: Table S2
Table S2 Classification of genomic termini and DNA packaging mechanisms determined using PhageTerm for 82 tailed phages.
The table summarizes genome size, read-mapping proportion, coverage category, presence of circular permutation and terminal redundancy, and the inferred packaging mechanisms (e.g., DTR, headful/pac). Coverage categories were assigned based on mapped-read depth, and packaging types were determined according to termini patterns and PhageTerm signatures. These results were used to guide genome orien…
Clades	Phages	GenBank accession numbers	Genome sizes	Sequencing reads	Mapping reads (%)	Coverage (x)	Permuted	Redundant ends	Packaging type	Type
BP1	vB_SBP9	PQ789808	47662	78034	0.43	Low	Yes	Yes	OTHER	–
	vB_SBP39	PV072743	46761	954283	0.74	High	Yes	Yes	OTHER	–
	vB_FUBS1	PV072773	46812	1445998	0.82	High	Yes	Yes	OTHER	–
	vB_FKKS2	PV072744	48001	1018945	0.84	High	Yes	Yes	OTHER	–
	vB_SBP33	PV072774	46654	96613	0.84	Medium	Yes	Yes	OTHER	–
	vB_FUB47a	PV072775	46762	843508	0.76	High	Yes	Yes	OTHER	–
BP2	vB_SBP20	PQ789809	36696	113501	0.29	Low	Yes	Yes	OTHER	–
	vB_FUB26	PV987627	35788	1026256	0.28	High	Yes	Yes	Headful (pac)	P1
	vB_FUB21a	PV072745	33895	1026771	0.28	High	No	Yes	DTR (long)	T5
	vB_SBP7	PV111787	37648	66795	0.45	Low	Yes	Yes	OTHER	–
	vB_SBP10a	PV976088	37474	884458	0.6	High	No	Yes	DTR (long)	T5
	vB_FUB5a	PQ789810	36183	61891	0.56	Low	Yes	Yes	Headful (pac)	P1
	vB_FUB41	PV987629	36207	82336	0.61	Low	Yes	Yes	OTHER	–
	vB_SBP30	PQ789829	35501	1007273	0.48	High	No	Yes	OTHER	–
	vB_SBP26	PV976089	36487	674097	0.56	High	No	Yes	OTHER	–
	vB_FUB61	PV072746	37474	1199257	0.49	High	Yes	Yes	OTHER	–
	vB_SBP38	PV987637	37395	1263022	0.38	High	Yes	Yes	OTHER	–
	vB_SBP40a	PQ789811	37474	1368509	0.39	High	Yes	Yes	OTHER	–
	vB_SBP18	PV987632	37474	950120	0.47	High	Yes	Yes	OTHER	–
	vB_SBP15	PV111788	36732	1444908	0.4	High	No	Yes	OTHER	–
	vB_SBP21	PV111789	36830	874379	0.37	High	No	Yes	DTR (short)	T7
	vB_FKKS3	PV976091	35573	57373	0.51	Low	Yes	Yes	Headful (pac)	P1
	vB_SBP36	PV111790	35144	954454	0.34	High	No	Yes	OTHER	–
	vB_SBP40b	PV987638	35510	961129	0.31	High	No	Yes	DTR (short)	T7
	vB_SBP34	PQ789812	36750	1126392	0.08	Medium	No	Yes	OTHER	–
	vB_SBP27	PV987635	36750	600211	0.36	High	No	Yes	OTHER	–
	vB_FUB21b	PV976092	35542	62162	0.4	Low	Yes	Yes	OTHER	–
	vB_FUB47b	PV987630	36418	79805	0.39	Low	Yes	Yes	OTHER	–
	vB_FKKS1	PQ789813	36696	1318530	0.3	High	No	Yes	OTHER	–
	vB_SBP10b	PV987631	36696	1615265	0.31	High	No	Yes	OTHER	–
	vB_SBP23	PV987633	36696	1105343	0.33	High	No	Yes	OTHER	–
	vB_FUB29	PV976093	34409	1091264	0.29	High	No	Yes	OTHER	–
	vB_FUBS2	PV987626	36696	1239347	0.33	High	Yes	Yes	OTHER	–
	vB_SBP24	PV987634	36696	74567	0.43	Low	Yes	Yes	OTHER	–
	vB_SBP8	PV976090	35084	1661274	0.33	High	Yes	Yes	OTHER	–
	vB_SBP29	PV987636	36696	955290	0.36	High	No	Yes	DTR (short)	T7
	vB_FUB5b	PV976094	35708	1832098	0.37	High	Yes	Yes	OTHER	–
	vB_FUB33	PV987628	36519	68686	0.39	Low	Yes	Yes	OTHER	–
	vB_SBP16	PV072747	36696	1062618	0.42	High	Yes	Yes	OTHER	–
BT1	vB_E188	PQ789830	36779	1174084	0.44	High	Yes	Yes	OTHER	–
	vB_SR4	PV072748	38531	36491	0.45	Low	Yes	Yes	Headful (pac)	P1
	vB_E555	PQ789814	38692	49412	0.53	Low	Yes	Yes	OTHER	–
	vB_PL2b	PV072749	39199	46880	0.52	Low	Yes	Yes	OTHER	–
	vB_SR7	PV072750	39178	43786	0.47	Low	Yes	Yes	OTHER	–
	vB_SR3	PV072751	39178	133502	0.55	Medium	Yes	Yes	OTHER	–
	vB_PL15	PV072752	39178	56820	0.52	Low	Yes	Yes	OTHER	–
	vB_CC4	PV072753	39178	133310	0.6	Medium	Yes	Yes	Headful (pac)	P1
	vB_CB1	PQ789815	39178	128600	0.48	Medium	Yes	Yes	OTHER	–
	vB_BA	PV072754	39178	141596	0.56	Medium	Yes	Yes	Headful (pac)	P1
BT2	vB_E159	PQ789816	44120	68862	0.2	Low	Yes	Yes	OTHER	–
	vB_E436	PQ789831	45068	113869	0.75	Medium	Yes	Yes	OTHER	–
	vB_E177	PQ789817	44373	1319462	0.51	High	Yes	Yes	OTHER	–
	vB_E169	PV072755	44385	1030904	0.48	High	Yes	Yes	OTHER	–
BT3	vB_E332	PQ789818	42358	72311	0.62	Low	Yes	Yes	OTHER	–
BT4	vB_PL1	PV072756	57352	897135	0.71	High	Yes	Yes	OTHER	–
	vB_E192a	PQ789819	56536	118164	0.64	Medium	Yes	Yes	OTHER	–
BT5	vB_E427	PQ789820	45829	1072567	0.38	High	Yes	Yes	OTHER	–
	vB_CB2b	PV072757	38797	137694	0.28	Low	Yes	Yes	OTHER	–
	vB_E430	PV072758	39055	249595	0.03	Low	Yes	Yes	OTHER	–
	vB_E433	PV072759	36108	1072567	0.38	High	Yes	Yes	OTHER	–
	vB_E274	PQ789821	37132	120771	0.28	Low	Yes	Yes	OTHER	–
BT6	vB_D1	PQ789822	38191	1333914	0.38	High	Yes	Yes	OTHER	–
	vB_PR2c	PV072760	36279	112135	0.02	Low	Yes	Yes	OTHER	–
BT7A	vB_PR5	PV072761	44199	49874	0.21	Low	Yes	Yes	OTHER	–
	vB_E192b	PV072762	44072	118164	0.64	High	Yes	Yes	OTHER	–
	vB_PR2a	PQ789823	43711	1218758	0.25	High	No	Yes	DTR (short)	T7
	vB_CB2a	PV072763	43711	1506487	0.19	High	Yes	Yes	Headful (pac)	P1
	vB_E264	PV072772	44431	139522	0.3	Low	Yes	Yes	OTHER	–
	vB_E175	PV072769	44671	129139	0.25	Low	Yes	Yes	OTHER	–
	vB_E184	PV072770	44671	114543	0.23	Low	Yes	Yes	OTHER	–
	vB_E228	PV072771	44671	63407	0.22	Low	Yes	Yes	OTHER	–
	vB_PL2a	PV072768	44671	89957	0.6	Low	Yes	Yes	OTHER	–
	vB_E354	PQ789824	44671	68304	0.58	Low	Yes	Yes	OTHER	–
BT7B	vB_SR1	PQ789825	52141	106403	0.22	Low	Yes	Yes	OTHER	–
	vB_RY5	PV072764	54308	59975	0.31	Low	Yes	Yes	OTHER	–
	vB_RY3	PQ789826	58216	52705	0.38	Low	Yes	Yes	OTHER	–
	vB_PR1	PV072765	54579	66218	0.25	Low	Yes	Yes	OTHER	–
	vB_PR2b	PQ789827	57486	72481	0.23	Low	Yes	Yes	OTHER	–
	vB_E253	PV072766	53873	73923	0.31	Low	Yes	Yes	OTHER	–
	vB_E438	PQ789832	52117	109647	0.05	Low	Yes	Yes	OTHER	–
	vB_E174	PQ789828	54759	146976	0.32	Low	Yes	Yes	OTHER	–
	vB_E173	PV072767	54759	141786	0.28	Low	Yes	Yes	OTHER	–
Coverage categories were defined as follows: High coverage: ≥ 200× (sufficient for reliable termini inference) Medium coverage: 100–199× (interpretable but with caution) Low coverage: 50–99× (termini detection requires careful interpretation) "Permuted" indicates PhageTerm detection of circular permutation, while "Redundant ends" denotes terminal redundancy. Packaging types (“Headful/pac”, “DTR (…
