# Supplementary material for: Genomic diversity and clade clustering of Burkholderia pseudomallei and B. thailandensis prophages with soil-derived phages
Source: iScience. 2026 Jan 9;29(2):114658. doi: 10.1016/j.isci.2026.114658 (PMC12860723; doi:10.1016/j.isci.2026.114658)
Supplement: Table S3. Taxonomic clustering of the analyzed phages was determined using the Genome BLAST Distance Phylogeny (GBDP) approach as implemented in VICTOR, applying formulas D0, D4, and D6 for intergenomic distance calculation, related to Figure S1 [file mmc4.xlsx]

## Sheet: Table S3
Table S3 Taxonomic clustering of the analyzed phages was determined using the Genome BLAST Distance Phylogeny (GBDP) approach as implemented in VICTOR, applying formulas D0, D4, and D6 for intergenomic distance calculation.
Clades	Taxon ID	Genome	GBDP distance formula D0*			GBDP distance formula D4			GBDP distance formula D6			%GC	Sequence length
			Species	Genus	Family	Species	Genus	Family	Species	Genus	Family
BT3	T558457	BcepC6B	1	1	1	1	1	1	1	1	1	65.1939	42415
	T558486	vB_E332	16	1	1	11	7	4	8	1	1	65.3454	42358			s
BT5	T558461	phiE255	4	2	1	13	3	3	2	2	1	63.0508	37446
	T558467	vB_CB2b	5	2	1	15	3	3	12	2	1	62.6801	38797
	T558468	BcepMu	6	2	1	2	2	3	3	2	1	62.8606	36748
	T558485	vB_E274	21	2	1	15	3	3	12	2	1	62.8838	37132
	T558488	vB_E427	18	2	1	13	3	3	10	2	1	64.1013	45829
	T558489	vB_E430	19	2	1	15	3	3	12	2	1	63.0265	39055
	T558491	vB_E433	21	2	1	15	3	3	12	2	1	62.8393	36108
BT2	T558459	phiE131	8	3	1	3	4	2	4	3	1	64.1237	44121
	T558471	vB_E159	8	3	1	3	4	2	4	3	1	64.1228	44120
	T558472	vB_E169	10	3	1	5	4	2	5	3	1	63.749	44385
	T558476	vB_E177	10	3	1	5	4	2	5	3	1	63.746	44373
	T558492	vB_E436	22	3	1	16	4	2	13	3	1	63.7126	45068
	T558512	PE067	25	3	1	19	4	2	16	3	1	64.4826	43649
BT4	T558480	vB_E192a	13	4	1	8	5	2	7	4	1	64.0972	56536
	T558501	Magia	24	4	1	18	7	4	15	4	1	65.0616	44942
	T558513	vB_PL1	26	4	1	20	5	2	17	4	1	63.8949	57352
BT6	T558470	vB_D1	7	5	1	23	7	4	20	5	1	62.4781	38191
	T558490	KS10	20	5	1	14	7	4	11	5	1	62.8697	37635
	T558518	vB_PR2c	29	5	1	23	7	4	20	5	1	62.5403	36279
BP1	T558496	vB_FKKS2	44	6	1	34	7	4	31	6	1	58.0905	48001
	T558507	vB_FUB47a	44	6	1	34	7	4	31	6	1	58.0471	46762
	T558510	vB_FUBS1	44	6	1	34	7	4	31	6	1	58.0364	46812
	T558525	vB_SBP9	36	6	1	27	7	4	24	6	1	57.8847	47662
	T558537	vB_SBP33	44	6	1	34	7	4	31	6	1	58.0443	46654
	T558541	vB_SBP39	44	6	1	34	7	4	31	6	1	58.0462	46761
BT7	T558458	phiE125	2	7	1	4	8	3	14	7	1	61.192	53373
	T558462	phiE264_1	15	7	1	10	6	3	9	7	1	61.5663	44526
	T558466	vB_CB2a	30	7	1	24	6	3	21	7	1	61.035	43711
	T558473	vB_E173	9	7	1	4	8	3	14	7	1	61.3214	54759
	T558474	vB_E174	9	7	1	4	8	3	14	7	1	61.3233	54759
	T558475	vB_E175	17	7	1	12	6	3	9	7	1	61.494	44671
	T558477	vB_E184	17	7	1	12	6	3	9	7	1	61.494	44671
	T558481	vB_E192b	30	7	1	24	6	3	21	7	1	61.0138	44072
	T558482	vB_E228	17	7	1	12	6	3	9	7	1	61.494	44671
	T558483	vB_E253	14	7	1	9	8	3	19	7	1	60.8097	53873
	T558484	vB_E264	15	7	1	10	6	3	9	7	1	61.5606	44431
	T558487	vB_E354	17	7	1	12	6	3	9	7	1	61.4918	44671
	T558493	vB_E438	23	7	1	17	8	3	14	7	1	61.2583	52117
	T558516	vB_PR1	27	7	1	21	8	3	18	7	1	60.9245	54579
	T558517	vB_PR2b	28	7	1	22	8	3	19	7	1	60.9557	57486
	T558519	vB_PR5	30	7	1	24	6	3	21	7	1	61.0285	44199
	T558520	vB_RY3	31	7	1	25	8	3	22	7	1	60.8905	58216
	T558522	vB_RY5	33	7	1	25	8	3	23	7	1	60.8805	54308
	T558531	phiBP82_1	38	7	1	29	8	3	26	7	1	60.6781	54921
	T558543	vB_SR1	46	7	1	36	8	3	33	7	1	61.0537	52141
BP2 BT1	T558460	phiE202	3	8	1	35	9	4	32	8	1	65.4291	35741
	T558463	phiX216	32	8	1	32	9	4	28	8	1	64.8219	37637
	T558464	vB_BA	47	8	1	37	9	4	34	8	1	64.6511	39178
	T558465	vB_CB1	47	8	1	37	9	4	34	8	1	64.6511	39178
	T558469	vB_CC4	47	8	1	37	9	4	34	8	1	64.6511	39178
	T558478	vB_E188	11	8	1	6	9	4	30	8	1	65.1323	36779
	T558479	E094	12	8	1	7	9	4	6	8	1	64.4843	37727
	T558494	vB_E555	47	8	1	37	9	4	34	8	1	64.5637	38692
	T558495	vB_FKKS1	42	8	1	33	9	4	29	8	1	64.6119	36696
	T558497	vB_FKKS3	39	8	1	30	9	4	27	8	1	64.9566	35573
	T558498	vB_FUB5a	40	8	1	31	9	4	30	8	1	65.3014	36183
	T558499	vB_FUB5b	42	8	1	33	9	4	29	8	1	64.571	35708
	T558500	vB_FUB21a	35	8	1	33	9	4	29	8	1	65.1689	33895
	T558502	vB_FUB21b	42	8	1	33	9	4	29	8	1	65.0611	35542
	T558503	vB_FUB26	42	8	1	33	9	4	29	8	1	65.1252	35788
	T558504	vB_FUB29	35	8	1	33	9	4	29	8	1	64.5878	34409
	T558505	vB_FUB33	42	8	1	33	9	4	29	8	1	64.5281	36519
	T558506	vB_FUB41	40	8	1	31	9	4	30	8	1	65.3354	36207
	T558508	vB_FUB47b	42	8	1	33	9	4	29	8	1	64.534	36418
	T558509	vB_FUB61	43	8	1	33	9	4	30	8	1	65.0131	37474
	T558511	vB_FUBS2	42	8	1	33	9	4	29	8	1	64.6147	36696
	T558514	vB_PL2b	47	8	1	37	9	4	34	8	1	64.6394	39199
	T558515	vB_PL15	47	8	1	37	9	4	34	8	1	64.6511	39178
	T558521	phi52237	32	8	1	32	9	4	28	8	1	64.8184	37639
	T558523	vB_SBP7	34	8	1	26	9	4	32	8	1	65.034	37648
	T558524	vB_SBP8	35	8	1	33	9	4	29	8	1	64.6477	35084
	T558526	vB_SBP10a	43	8	1	33	9	4	30	8	1	65.0638	37474
	T558527	vB_SBP15	37	8	1	28	9	4	25	8	1	64.7256	36732
	T558528	vB_SBP16	42	8	1	33	9	4	29	8	1	64.6147	36696
	T558529	vB_SBP18	43	8	1	33	9	4	30	8	1	65.0638	37474
	T558530	vB_SBP20	42	8	1	33	9	4	29	8	1	64.6147	36696
	T558532	vB_SBP21	39	8	1	30	9	4	27	8	1	65.2186	36830
	T558533	vB_SBP24	42	8	1	33	9	4	29	8	1	64.6174	36696
	T558534	vB_SBP26	40	8	1	31	9	4	30	8	1	65.3685	36487
	T558535	vB_SBP27	45	8	1	35	9	4	32	8	1	65.2245	36750
	T558536	vB_SBP30	41	8	1	32	9	4	28	8	1	64.6348	35501
	T558538	vB_SBP36	45	8	1	35	9	4	32	8	1	65.2288	35144
	T558539	phiE12_2	42	8	1	33	9	4	29	8	1	64.6171	36690
	T558540	vB_SBP38	43	8	1	33	9	4	30	8	1	65.0622	37395
	T558542	vB_SBP40b	45	8	1	35	9	4	32	8	1	65.1732	35510
	T558544	vB_SR3	47	8	1	37	9	4	34	8	1	64.6511	39178
	T558545	vB_SR4	47	8	1	37	9	4	34	8	1	64.5506	38531
	Clades (BT/BP codes): Major clades identified in the VICTOR GBDP phylogeny; each represents a monophyletic group of Burkholderia phages at the family (BT) or genus (BP) level.
	Taxon ID: Internal identifiers automatically assigned by VICTOR to link each genome across the tree and distance matrices.
	GBDP distance formulas (D0, D4, D6): Independent distance calculation models based on BLAST high-scoring pairs (HSPs)
		D0: overall nucleotide identity (high-resolution, recommended for species-genus delimitation)
		D4: weighted HSP subset (intermediate resolution)
		D6: top-scoring HSPs only (optimized for higher-rank clustering such as family or order)
	Thresholds applied (ICTV guidelines): Taxonomic boundaries were defined using established GBDP thresholds
		Species: intergenomic similarity ≥ 95 % (GBDP ≤ 0.05)
		Genus (subclades): 70-95 % (GBDP ≤ 0.25)
		Family (clades): 40-70 % (GBDP ≤ 0.45) These cutoffs correspond approximately to those used in VIRIDIC and VirClust analyses.
	Reference genomes (in red): Burkholderia phages retrieved from the GenBank database and used as taxonomic anchors for comparative classification.
