# Supplementary material for: Genomic diversity and clade clustering of Burkholderia pseudomallei and B. thailandensis prophages with soil-derived phages
Source: iScience. 2026 Jan 9;29(2):114658. doi: 10.1016/j.isci.2026.114658 (PMC12860723; doi:10.1016/j.isci.2026.114658)
Supplement: Table S4. Pairwise intergenomic similarity matrix of Burkholderia phages calculated with VIRIDIC, related to Figure S2 [file mmc5.xlsx]

## Sheet: Table S4
Table S4 Pairwise intergenomic similarity matrix of Burkholderia phages calculated with VIRIDIC. Intergenomic similarities were determined using the default VIRIDIC pipeline, which compares complete phage genomes based on BLASTn alignments and normalized alignment coverage.
Clades	Genome	Genus	BP2 / BT1
			vB_FUB21a	vB_FUB21b	vB_FUB26	vB_FUB29	vB_SBP8	vB_FUB5b	vB_FUB47b	vB_FUB33	phiE12-2	vB_SBP16	vB_SBP24	vB_FUBS2	vB_SBP20	vB_SBP29	vB_SBP23	vB_FKKS1	vB_SBP10b	phiE094	vB_SBP15	vB_FKKS3	vB_SBP21	vB_SBP27	vB_SBP34	vB_SBP36	vB_SBP40b	phiE202	vB_SBP7	vB_PL2b	vB_SR3	vB_BA	vB_CC4	vB_SR7	vB_CB1	vB_PL15	vB_E555	vB_SR4	vB_SBP30	phi52237	phiX216	vB_SBP26	vB_FUB41	vB_FUB5a	vB_E188	vB_FUB61	vB_SBP38	vB_SBP40a	vB_SBP10a
BP2 BT1	vB_FUB21a		100	96.918	97.278	97.88	96.911	97.185	95.408	95.578	95.867	95.825	95.822	95.825	95.825	95.822	95.822	95.822	95.822	57.889	61.484	56.871	59.311	62.279	62.279	63.128	62.81	62.779	61.057	56.44	56.456	56.456	56.456	56.456	56.456	56.456	55.801	55.822	58.525	62.707	62.617	60.793	60.857	60.598	62.886	62.585	62.904	63.055	63.055
	vB_FUB21b		96.918	100	99.654	94.882	95.888	96.8	98.159	98.095	98.238	98.171	98.207	98.21	98.21	98.207	98.207	98.207	98.207	61.023	62.527	60.418	62.49	63.398	63.398	60.971	61.052	63.872	62.179	59.543	59.56	59.56	59.56	59.56	59.56	59.56	58.939	58.962	59.715	63.768	63.679	63.969	64.027	64.036	64.019	65.653	65.96	66.105	66.099
	vB_FUB26		97.278	99.654	100	95.235	96.24	97.145	98.15	98.311	98.587	98.546	98.543	98.546	98.546	98.543	98.543	98.543	98.543	61.443	62.981	60.62	62.932	63.847	63.847	61.438	61.516	64.241	62.577	59.797	59.814	59.814	59.814	59.814	59.814	59.814	59.197	59.226	59.978	64.008	63.895	64.411	64.468	64.218	64.426	66.086	66.398	66.542	66.537
	vB_FUB29		97.88	94.882	95.235	100	99.017	98.147	96.373	96.54	96.721	96.744	96.778	96.784	96.784	96.781	96.781	96.781	96.781	57.404	60.893	56.027	58.465	61.593	61.593	62.42	62.108	61.952	60.33	54.937	54.953	54.953	54.953	54.953	54.953	54.953	54.292	54.305	57.425	61.619	61.507	60.047	59.992	59.74	62.185	61.792	61.96	62.112	62.112
	vB_SBP8		96.911	95.888	96.24	99.017	100	97.2	97.353	97.517	97.694	97.717	97.75	97.756	97.756	97.753	97.753	97.753	97.753	58.74	62.159	57.4	59.791	62.888	62.888	61.812	61.505	63.245	61.629	56.156	56.171	56.171	56.171	56.171	56.171	56.171	55.525	55.54	58.783	62.898	62.787	61.37	61.321	61.072	63.474	63.072	63.24	63.389	63.389
	vB_FUB5b		97.185	96.8	97.145	98.147	97.2	100	98.241	98.402	98.557	98.598	98.631	98.637	98.637	98.634	98.634	98.634	98.634	58.851	60.348	57.91	60.272	61.336	61.336	61.637	61.715	61.759	60.15	57.413	57.429	57.429	57.429	57.429	57.429	57.429	56.796	56.814	57.448	61.564	61.453	61.848	61.787	61.54	61.906	63.524	63.691	63.838	63.833
	vB_FUB47b		95.408	98.159	98.15	96.373	97.353	98.241	100	99.641	99.535	99.576	99.609	99.614	99.614	99.612	99.612	99.612	99.612	60.364	61.624	59.978	61.618	62.605	62.605	60.19	60.274	63.021	61.475	58.63	58.646	58.646	58.646	58.646	58.646	58.646	58.027	58.047	58.827	62.864	62.755	63.179	63.127	62.883	63.3	64.811	64.975	65.119	65.114
	vB_FUB33		95.578	98.095	98.311	96.54	97.517	98.402	99.641	100	99.693	99.734	99.766	99.772	99.772	99.769	99.769	99.769	99.769	60.593	61.831	59.768	61.814	62.808	62.808	60.401	60.484	63.218	61.674	58.804	58.82	58.82	58.82	58.82	58.82	58.82	58.408	58.421	59.042	63.067	62.958	63.382	63.328	63.085	63.437	65.009	65.176	65.32	65.314
	phiE12-2	Peduoviridae; Tigrvirus	95.867	98.238	98.587	96.721	97.694	98.557	99.535	99.693	100	99.883	99.918	99.921	99.929	99.918	99.918	99.918	99.918	60.752	62.167	59.869	62.165	63.139	63.139	60.744	60.825	63.571	61.92	59.086	59.103	59.103	59.103	59.103	59.103	59.103	58.489	58.51	59.39	63.382	63.281	63.644	63.64	63.392	63.7	65.274	65.519	65.663	65.657
	vB_SBP16		95.825	98.171	98.546	96.744	97.717	98.598	99.576	99.734	99.883	100	99.956	99.962	100	99.959	99.959	99.959	99.959	60.723	62.145	59.831	62.128	63.182	63.182	60.789	60.87	63.596	61.985	59.103	59.119	59.119	59.119	59.119	59.119	59.119	58.505	58.527	59.368	63.374	63.265	63.694	63.635	63.393	63.739	65.318	65.482	65.625	65.62
	vB_SBP24		95.822	98.207	98.543	96.778	97.75	98.631	99.609	99.766	99.918	99.956	100	99.995	99.995	99.992	99.992	99.992	99.992	60.72	62.143	59.831	62.125	63.18	63.18	60.786	60.868	63.593	61.982	59.1	59.116	59.116	59.116	59.116	59.116	59.116	58.503	58.524	59.365	63.371	63.263	63.691	63.632	63.39	63.736	65.315	65.479	65.622	65.617
	vB_FUBS2		95.825	98.21	98.546	96.784	97.756	98.637	99.614	99.772	99.921	99.962	99.995	100	100	99.997	99.997	99.997	99.997	60.723	62.145	59.831	62.128	63.182	63.182	60.789	60.87	63.596	61.985	59.103	59.119	59.119	59.119	59.119	59.119	59.119	58.505	58.527	59.368	63.374	63.265	63.694	63.635	63.393	63.739	65.318	65.482	65.625	65.62
	vB_SBP20		95.825	98.21	98.546	96.784	97.756	98.637	99.614	99.772	99.929	100	99.995	100	100	99.997	99.997	99.997	99.997	60.731	62.145	59.692	61.992	63.068	63.068	60.672	60.754	63.48	61.872	59.103	59.119	59.119	59.119	59.119	59.119	59.119	58.505	58.532	59.252	63.261	63.152	63.56	63.501	63.258	63.613	65.183	65.347	65.49	65.485
	vB_SBP29		95.822	98.207	98.543	96.781	97.753	98.634	99.612	99.769	99.918	99.959	99.992	99.997	99.997	100	100	100	100	60.723	62.145	59.831	62.128	63.182	63.182	60.789	60.87	63.596	61.985	59.103	59.119	59.119	59.119	59.119	59.119	59.119	58.505	58.527	59.368	63.374	63.265	63.694	63.635	63.393	63.739	65.318	65.482	65.625	65.62
	vB_SBP23		95.822	98.207	98.543	96.781	97.753	98.634	99.612	99.769	99.918	99.959	99.992	99.997	99.997	100	100	100	100	60.723	62.145	59.831	62.128	63.182	63.182	60.789	60.87	63.596	61.985	59.103	59.119	59.119	59.119	59.119	59.119	59.119	58.505	58.527	59.368	63.374	63.265	63.694	63.635	63.393	63.739	65.318	65.482	65.625	65.62
	vB_FKKS1		95.822	98.207	98.543	96.781	97.753	98.634	99.612	99.769	99.918	99.959	99.992	99.997	99.997	100	100	100	100	60.723	62.145	59.831	62.128	63.182	63.182	60.789	60.87	63.596	61.985	59.103	59.119	59.119	59.119	59.119	59.119	59.119	58.505	58.527	59.368	63.374	63.265	63.694	63.635	63.393	63.739	65.318	65.482	65.625	65.62
	vB_SBP10b		95.822	98.207	98.543	96.781	97.753	98.634	99.612	99.769	99.918	99.959	99.992	99.997	99.997	100	100	100	100	60.723	62.145	59.831	62.128	63.182	63.182	60.789	60.87	63.596	61.985	59.103	59.119	59.119	59.119	59.119	59.119	59.119	58.505	58.527	59.368	63.374	63.265	63.694	63.635	63.393	63.739	65.318	65.482	65.625	65.62
	phiE094	Peduoviridae; Tigrvirus	57.889	61.023	61.443	57.404	58.74	58.851	60.364	60.593	60.752	60.723	60.72	60.723	60.731	60.723	60.723	60.723	60.723	100	84.914	84.431	85.614	82.557	82.557	80.625	80.605	82.997	80.658	73.491	73.511	73.511	73.511	73.511	73.511	73.511	72.94	72.748	72.58	76.061	75.718	78.881	80.549	80.31	75.97	77.383	77.419	77.548	77.556
	vB_SBP15		61.484	62.527	62.981	60.893	62.159	60.348	61.624	61.831	62.167	62.145	62.143	62.145	62.145	62.145	62.145	62.145	62.145	84.914	100	81.456	83.298	85.831	85.831	84.025	83.972	86.692	84.197	75.69	75.711	75.711	75.711	75.711	75.711	75.711	75.223	75.032	76.03	79.445	79.469	77.368	77.539	77.419	79.224	78.781	78.816	78.945	78.945
	vB_FKKS3		56.871	60.418	60.62	56.027	57.4	57.91	59.978	59.768	59.869	59.831	59.831	59.831	59.692	59.831	59.831	59.831	59.831	84.431	81.456	100	98.337	86.469	86.469	84.564	84.51	87.123	84.469	71.36	71.174	71.38	71.38	71.174	71.38	71.38	71.13	70.976	76.517	79.874	79.72	82.588	84.136	84.111	80.019	88.309	88.322	88.443	88.443
	vB_SBP21		59.311	62.49	62.932	58.465	59.791	60.272	61.618	61.814	62.165	62.128	62.125	62.128	61.992	62.128	62.128	62.128	62.128	85.614	83.298	98.337	100	88.323	88.323	86.492	86.429	88.989	86.334	73.275	73.092	73.295	73.295	73.092	73.295	73.295	72.773	72.573	78.554	81.766	81.652	84.51	86.033	86.009	81.906	90.095	90.11	90.227	90.232
	vB_SBP27		62.279	63.398	63.847	61.593	62.888	61.336	62.605	62.808	63.139	63.182	63.18	63.182	63.068	63.182	63.182	63.182	63.182	82.557	85.831	86.469	88.323	100	100	97.768	98.294	94.803	92.236	73.955	73.77	73.975	73.975	73.77	73.975	73.975	73.458	73.273	83.119	86.333	86.303	84.056	83.329	83.271	86.986	84.067	84.108	84.232	84.237
	vB_SBP34		62.279	63.398	63.847	61.593	62.888	61.336	62.605	62.808	63.139	63.182	63.18	63.182	63.068	63.182	63.182	63.182	63.182	82.557	85.831	86.469	88.323	100	100	97.768	98.294	94.803	92.236	73.955	73.77	73.975	73.975	73.77	73.975	73.975	73.458	73.273	83.119	86.333	86.303	84.056	83.329	83.271	86.986	84.067	84.108	84.232	84.237
	vB_SBP36		63.128	60.971	61.438	62.42	61.812	61.637	60.19	60.401	60.744	60.789	60.786	60.789	60.672	60.789	60.789	60.789	60.789	80.625	84.025	84.564	86.492	97.768	97.768	100	99.483	92.481	89.882	72.047	71.858	72.067	72.067	71.858	72.067	72.067	71.526	71.334	80.519	83.881	83.85	82.104	81.386	81.327	84.486	82.161	82.204	82.332	82.338
	vB_SBP40b		62.81	61.052	61.516	62.108	61.505	61.715	60.274	60.484	60.825	60.87	60.868	60.87	60.754	60.87	60.87	60.87	60.87	80.605	83.972	84.51	86.429	98.294	98.294	99.483	100	93.03	90.43	72.054	71.866	72.074	72.074	71.866	72.074	72.074	71.536	71.344	81.124	84.451	84.42	82.069	81.354	81.295	85.068	82.121	82.163	82.291	82.296
	phiE202	Peduoviridae; Tigrvirus	62.779	63.872	64.241	61.952	63.245	61.759	63.021	63.218	63.571	63.596	63.593	63.596	63.48	63.596	63.596	63.596	63.596	82.997	86.692	87.123	88.989	94.803	94.803	92.481	93.03	100	92.831	74.839	74.651	74.86	74.86	74.651	74.86	74.86	74.325	74.09	84.158	87.408	87.367	84.186	83.805	83.744	87.871	84.77	84.809	84.933	85.003
	vB_SBP7		61.057	62.179	62.577	60.33	61.629	60.15	61.475	61.674	61.92	61.985	61.982	61.985	61.872	61.985	61.985	61.985	61.985	80.658	84.197	84.469	86.334	92.236	92.236	89.882	90.43	92.831	100	72.828	72.645	72.848	72.848	72.645	72.848	72.848	72.332	72.089	81.447	84.703	84.63	82.058	81.595	81.361	85.098	82.237	82.246	82.37	82.37
	vB_PL2b		56.44	59.543	59.797	54.937	56.156	57.413	58.63	58.804	59.086	59.103	59.1	59.103	59.103	59.103	59.103	59.103	59.103	73.491	75.69	71.36	73.275	73.955	73.955	72.047	72.054	74.839	72.828	100	99.973	99.973	99.973	99.973	99.973	99.973	99.35	99.142	75.104	78.154	78.049	76.101	76.201	76.069	76.035	77.268	77.21	77.334	77.331
	vB_SR3		56.456	59.56	59.814	54.953	56.171	57.429	58.646	58.82	59.103	59.119	59.116	59.119	59.119	59.119	59.119	59.119	59.119	73.511	75.711	71.174	73.092	73.77	73.77	71.858	71.866	74.651	72.645	99.973	100	100	100	100	100	100	99.377	99.169	74.917	77.972	77.868	75.921	76.02	75.888	75.859	77.089	77.03	77.154	77.151
	vB_BA		56.456	59.56	59.814	54.953	56.171	57.429	58.646	58.82	59.103	59.119	59.116	59.119	59.119	59.119	59.119	59.119	59.119	73.511	75.711	71.38	73.295	73.975	73.975	72.067	72.074	74.86	72.848	99.973	100	100	100	100	99.98	100	99.377	99.169	75.126	78.175	78.071	76.122	76.222	76.09	76.056	77.29	77.231	77.355	77.352
	vB_CC4		56.456	59.56	59.814	54.953	56.171	57.429	58.646	58.82	59.103	59.119	59.116	59.119	59.119	59.119	59.119	59.119	59.119	73.511	75.711	71.38	73.295	73.975	73.975	72.067	72.074	74.86	72.848	99.973	100	100	100	100	100	100	99.377	99.169	75.126	78.175	78.071	76.122	76.222	76.09	76.056	77.29	77.231	77.355	77.352
	vB_SR7		56.456	59.56	59.814	54.953	56.171	57.429	58.646	58.82	59.103	59.119	59.116	59.119	59.119	59.119	59.119	59.119	59.119	73.511	75.711	71.174	73.092	73.77	73.77	71.858	71.866	74.651	72.645	99.973	100	100	100	100	100	100	99.377	99.169	74.917	77.972	77.868	75.921	76.02	75.888	75.859	77.089	77.03	77.154	77.151
	vB_CB1		56.456	59.56	59.814	54.953	56.171	57.429	58.646	58.82	59.103	59.119	59.116	59.119	59.119	59.119	59.119	59.119	59.119	73.511	75.711	71.38	73.295	73.975	73.975	72.067	72.074	74.86	72.848	99.973	100	99.98	100	100	100	100	99.377	99.169	75.126	78.175	78.071	76.122	76.222	76.09	76.056	77.29	77.231	77.355	77.352
	vB_PL15		56.456	59.56	59.814	54.953	56.171	57.429	58.646	58.82	59.103	59.119	59.116	59.119	59.119	59.119	59.119	59.119	59.119	73.511	75.711	71.38	73.295	73.975	73.975	72.067	72.074	74.86	72.848	99.973	100	100	100	100	100	100	99.377	99.169	75.126	78.175	78.071	76.122	76.222	76.09	76.056	77.29	77.231	77.355	77.352
	vB_E555		55.801	58.939	59.197	54.292	55.525	56.796	58.027	58.408	58.489	58.505	58.503	58.505	58.505	58.505	58.505	58.505	58.505	72.94	75.223	71.13	72.773	73.458	73.458	71.526	71.536	74.325	72.332	99.35	99.377	99.377	99.377	99.377	99.377	99.377	100	99.792	74.614	77.653	77.594	75.614	75.713	75.579	75.55	76.798	76.741	76.866	76.864
	vB_SR4		55.822	58.962	59.226	54.305	55.54	56.814	58.047	58.421	58.51	58.527	58.524	58.527	58.532	58.527	58.527	58.527	58.527	72.748	75.032	70.976	72.573	73.273	73.273	71.334	71.344	74.09	72.089	99.142	99.169	99.169	99.169	99.169	99.169	99.169	99.792	100	74.364	77.416	77.363	75.373	75.481	75.347	75.355	76.605	76.502	76.628	76.63
	vB_SBP30		58.525	59.715	59.978	57.425	58.783	57.448	58.827	59.042	59.39	59.368	59.365	59.368	59.252	59.368	59.368	59.368	59.368	72.58	76.03	76.517	78.554	83.119	83.119	80.519	81.124	84.158	81.447	75.104	74.917	75.126	75.126	74.917	75.126	75.126	74.614	74.364	100	96.922	97.119	82.325	82.102	82.057	86.303	83.894	83.984	84.11	84.112
	phi52237	Peduoviridae; Tigrvirus	62.707	63.768	64.008	61.619	62.898	61.564	62.864	63.067	63.382	63.374	63.371	63.374	63.261	63.374	63.374	63.374	63.374	76.061	79.445	79.874	81.766	86.333	86.333	83.881	84.451	87.408	84.703	78.154	77.972	78.175	78.175	77.972	78.175	78.175	77.653	77.416	96.922	100	99.854	85.579	85.445	85.403	89.392	87.09	87.203	87.322	87.37
	phiX216	Peduoviridae; Tigrvirus	62.617	63.679	63.895	61.507	62.787	61.453	62.755	62.958	63.281	63.265	63.263	63.265	63.152	63.265	63.265	63.265	63.265	75.718	79.469	79.72	81.652	86.303	86.303	83.85	84.42	87.367	84.63	78.049	77.868	78.071	78.071	77.868	78.071	78.071	77.594	77.363	97.119	99.854	100	85.381	85.264	85.221	89.387	86.978	87.056	87.175	87.175
	vB_SBP26		60.793	63.969	64.411	60.047	61.37	61.848	63.179	63.382	63.644	63.694	63.691	63.694	63.56	63.694	63.694	63.694	63.694	78.881	77.368	82.588	84.51	84.056	84.056	82.104	82.069	84.186	82.058	76.101	75.921	76.122	76.122	75.921	76.122	76.122	75.614	75.373	82.325	85.579	85.381	100	97.356	97.344	90.473	91.135	91.129	91.245	91.243
	vB_FUB41		60.857	64.027	64.468	59.992	61.321	61.787	63.127	63.328	63.64	63.635	63.632	63.635	63.501	63.635	63.635	63.635	63.635	80.549	77.539	84.136	86.033	83.329	83.329	81.386	81.354	83.805	81.595	76.201	76.02	76.222	76.222	76.02	76.222	76.222	75.713	75.481	82.102	85.445	85.264	97.356	100	99.762	89.878	90.998	91.017	91.133	91.131
	vB_FUB5a		60.598	64.036	64.218	59.74	61.072	61.54	62.883	63.085	63.392	63.393	63.39	63.393	63.258	63.393	63.393	63.393	63.393	80.31	77.419	84.111	86.009	83.271	83.271	81.327	81.295	83.744	81.361	76.069	75.888	76.09	76.09	75.888	76.09	76.09	75.579	75.347	82.057	85.403	85.221	97.344	99.762	100	89.841	90.983	90.995	91.112	91.109
	vB_E188		62.886	64.019	64.426	62.185	63.474	61.906	63.3	63.437	63.7	63.739	63.736	63.739	63.613	63.739	63.739	63.739	63.739	75.97	79.224	80.019	81.906	86.986	86.986	84.486	85.068	87.871	85.098	76.035	75.859	76.056	76.056	75.859	76.056	76.056	75.55	75.355	86.303	89.392	89.387	90.473	89.878	89.841	100	91.261	91.045	91.161	91.161
	vB_FUB61		62.585	65.653	66.086	61.792	63.072	63.524	64.811	65.009	65.274	65.318	65.315	65.318	65.183	65.318	65.318	65.318	65.318	77.383	78.781	88.309	90.095	84.067	84.067	82.161	82.121	84.77	82.237	77.268	77.089	77.29	77.29	77.089	77.29	77.29	76.798	76.605	83.894	87.09	86.978	91.135	90.998	90.983	91.261	100	99.171	99.277	99.277
	vB_SBP38		62.904	65.96	66.398	61.96	63.24	63.691	64.975	65.176	65.519	65.482	65.479	65.482	65.347	65.482	65.482	65.482	65.482	77.419	78.816	88.322	90.11	84.108	84.108	82.204	82.163	84.809	82.246	77.21	77.03	77.231	77.231	77.03	77.231	77.231	76.741	76.502	83.984	87.203	87.056	91.129	91.017	90.995	91.045	99.171	100	99.894	99.894
	vB_SBP40a		63.055	66.105	66.542	62.112	63.389	63.838	65.119	65.32	65.663	65.625	65.622	65.625	65.49	65.625	65.625	65.625	65.625	77.548	78.945	88.443	90.227	84.232	84.232	82.332	82.291	84.933	82.37	77.334	77.154	77.355	77.355	77.154	77.355	77.355	76.866	76.628	84.11	87.322	87.175	91.245	91.133	91.112	91.161	99.277	99.894	100	100
	vB_SBP10a		63.055	66.099	66.537	62.112	63.389	63.833	65.114	65.314	65.657	65.62	65.617	65.62	65.485	65.62	65.62	65.62	65.62	77.556	78.945	88.443	90.232	84.237	84.237	82.338	82.296	85.003	82.37	77.331	77.151	77.352	77.352	77.151	77.352	77.352	76.864	76.63	84.112	87.37	87.175	91.243	91.131	91.109	91.161	99.277	99.894	100	100
	vB_SBP18		63.055	66.105	66.542	62.112	63.389	63.838	65.119	65.32	65.663	65.625	65.622	65.625	65.49	65.625	65.625	65.625	65.625	77.548	78.945	88.443	90.227	84.232	84.232	82.332	82.291	84.933	82.37	77.334	77.154	77.355	77.355	77.154	77.355	77.355	76.866	76.628	84.11	87.322	87.175	91.245	91.133	91.112	91.161	99.277	99.894	100	100
BT5	phiE255	Bcepmuvirus	0.765	0.748	0.746	0.76	0.753	0.746	0.739	0.738	0.736	0.736	0.736	0.736	0.736	0.736	0.736	0.736	0.736	0.766	0.847	0.693	0.681	0.908	0.908	0.929	0.924	1.006	0.804	0.448	0.448	0.448	0.448	0.448	0.448	0.448	0.45	0.451	0.844	0.82	0.82	0.955	0.831	0.831	1.045	0.905	0.906	0.905	0.905
	vB_E427		0.778	0.762	0.76	0.729	0.723	0.717	0.711	0.71	0.709	0.709	0.709	0.709	0.709	0.709	0.709	0.709	0.709	0.819	1.076	0.808	0.796	0.912	0.912	0.93	0.926	1.003	0.89	0.563	0.563	0.563	0.563	0.563	0.563	0.563	0.567	0.568	0.807	0.858	0.858	0.937	0.87	0.871	1.022	0.897	0.898	0.897	0.897
	BcepMu	Bcepmuvirus	0.616	0.602	0.6	0.51	0.505	0.501	0.496	0.495	0.592	0.494	0.494	0.494	0.494	0.494	0.494	0.494	0.494	0.925	0.938	0.856	0.841	0.838	0.838	0.857	0.853	0.85	0.734	0.068	0.068	0.068	0.068	0.068	0.068	0.068	0.117	0.117	0.782	0.76	0.76	0.628	0.766	0.766	0.669	0.663	0.762	0.761	0.761
	vB_CB2b		0.696	0.681	0.678	0.691	0.685	0.679	0.673	0.672	0.67	0.67	0.67	0.67	0.67	0.67	0.67	0.67	0.67	0.873	0.951	0.893	0.878	1.017	1.017	1.039	1.034	1.114	0.913	0.563	0.563	0.563	0.563	0.563	0.563	0.563	0.567	0.568	0.899	0.874	0.874	1.007	0.885	0.886	1.096	0.957	0.958	0.957	0.957
	vB_E430		0.702	0.686	0.684	0.697	0.691	0.685	0.678	0.677	0.676	0.676	0.676	0.676	0.676	0.676	0.676	0.676	0.676	0.878	0.955	0.898	0.883	1.021	1.021	1.043	1.038	1.118	1.001	0.454	0.454	0.454	0.454	0.454	0.454	0.454	0.503	0.504	0.904	0.879	0.879	1.011	0.89	0.891	1.1	0.962	0.963	0.962	0.962
	vB_E274		0.721	0.705	0.702	0.716	0.709	0.703	0.696	0.695	0.694	0.694	0.694	0.694	0.694	0.694	0.694	0.694	0.694	0.9	0.98	0.922	0.906	1.048	1.048	1.071	1.065	1.147	0.941	0.465	0.465	0.465	0.465	0.465	0.465	0.465	0.516	0.517	0.928	0.901	0.901	1.038	0.914	0.914	1.128	0.987	0.988	0.987	0.987
	vB_E433		0.731	0.715	0.712	0.726	0.719	0.713	0.706	0.705	0.703	0.703	0.703	0.703	0.703	0.703	0.703	0.703	0.703	0.913	0.994	0.935	0.919	1.062	1.062	1.086	1.081	1.164	0.954	0.471	0.472	0.472	0.472	0.472	0.472	0.472	0.523	0.524	0.941	0.914	0.914	1.052	0.927	0.927	1.144	1	1.001	1	1
BT6	KS10	Unclassified Caudoviricetes	0.162	0.159	0.158	0.161	0.16	0.158	0.157	0.156	0.156	0.156	0.156	0.156	0.156	0.156	0.156	0.156	0.156	0.257	0.261	0.265	0.261	0.261	0.261	0.267	0.265	0.188	0.26	0.182	0.182	0.182	0.182	0.182	0.182	0.182	0.183	0.184	0.265	0.258	0.258	0.264	0.268	0.268	0.263	0.261	0.261	0.261	0.261
	vB_D1		0.072	0.071	0.07	0.072	0.071	0.07	0.07	0.07	0.069	0.069	0.069	0.069	0.069	0.069	0.069	0.069	0.069	0.142	0.139	0.141	0.139	0.238	0.238	0.243	0.242	0.468	0.237	0.327	0.327	0.327	0.327	0.327	0.327	0.327	0.329	0.33	0.217	0.129	0.211	0.145	0.142	0.143	0.224	0.222	0.069	0.069	0.069
	vB_PR2c		0.133	0.129	0.129	0.132	0.13	0.129	0.072	0.071	0.127	0.127	0.127	0.127	0.127	0.127	0.127	0.127	0.127	0.146	0.199	0.145	0.198	0.3	0.3	0.307	0.305	0.537	0.299	0.335	0.335	0.335	0.335	0.335	0.335	0.335	0.337	0.338	0.28	0.188	0.272	0.205	0.203	0.203	0.23	0.283	0.126	0.126	0.126
BP1	vB_SBP9	Unclassified Caudoviricetes	0.099	0.097	0.097	0.099	0.098	0.097	0.096	0.096	0.096	0.096	0.096	0.096	0.096	0.096	0.096	0.096	0.096	0.073	0.069	0.097	0.096	0.073	0.073	0.075	0.075	0.102	0.073	0.071	0.071	0.071	0.071	0.071	0.071	0.071	0.072	0.072	0	0.073	0.073	0.074	0.101	0.101	0.073	0.1	0.095	0.095	0.095
	vB_FKKS2		0	0	0	0	0	0	0	0	0	0	0	0	0	0	0	0	0	0	0	0	0	0	0	0	0	0	0	0	0	0	0	0	0	0	0	0	0	0	0	0	0	0	0	0	0	0	0
	vB_SBP33		0	0	0	0	0	0	0	0	0	0	0	0	0	0	0	0	0	0	0	0	0	0	0	0	0	0	0	0	0	0	0	0	0	0	0	0	0	0	0	0	0	0	0	0	0	0	0
	vB_FUBS1		0	0	0	0	0	0	0	0	0	0	0	0	0	0	0	0	0	0	0	0	0	0	0	0	0	0	0	0	0	0	0	0	0	0	0	0	0	0	0	0	0	0	0	0	0	0	0
	vB_FUB47a		0	0	0	0	0	0	0	0	0	0	0	0	0	0	0	0	0	0	0	0	0	0	0	0	0	0	0	0	0	0	0	0	0	0	0	0	0	0	0	0	0	0	0	0	0	0	0
	vB_SBP39		0	0	0	0	0	0	0	0	0	0	0	0	0	0	0	0	0	0	0	0	0	0	0	0	0	0	0	0	0	0	0	0	0	0	0	0	0	0	0	0	0	0	0	0	0	0	0
BT7	vB_CB2a		0.397	0.389	0.387	0.442	0.438	0.434	0.431	0.43	0.429	0.429	0.429	0.429	0.429	0.429	0.429	0.429	0.429	0.177	0.133	0	0.179	0.314	0.314	0.321	0.319	0.35	0.311	0.291	0.291	0.291	0.291	0.291	0.291	0.291	0.292	0.203	0.52	0.443	0.506	0.283	0.238	0.238	0.425	0.186	0.266	0.266	0.266
	vB_PR2a		0.397	0.389	0.387	0.442	0.438	0.434	0.431	0.43	0.429	0.429	0.429	0.429	0.429	0.429	0.429	0.429	0.429	0.177	0.133	0	0.179	0.314	0.314	0.321	0.319	0.35	0.311	0.291	0.291	0.291	0.291	0.291	0.291	0.291	0.292	0.203	0.52	0.443	0.506	0.283	0.238	0.238	0.425	0.186	0.266	0.266	0.266
	vB_E192b		0.395	0.387	0.386	0.44	0.436	0.432	0.429	0.428	0.427	0.427	0.427	0.427	0.427	0.427	0.427	0.427	0.427	0.176	0.132	0	0.178	0.313	0.313	0.319	0.318	0.348	0.31	0.289	0.289	0.289	0.289	0.289	0.289	0.289	0.291	0.202	0.518	0.441	0.504	0.282	0.237	0.237	0.423	0.185	0.265	0.265	0.265
	vB_PR5		0.394	0.386	0.385	0.439	0.435	0.432	0.428	0.427	0.427	0.426	0.426	0.426	0.426	0.426	0.426	0.426	0.426	0.176	0.132	0	0.178	0.313	0.313	0.319	0.317	0.348	0.309	0.289	0.289	0.289	0.289	0.289	0.289	0.289	0.291	0.202	0.517	0.44	0.503	0.281	0.236	0.236	0.422	0.185	0.265	0.264	0.264
	phiE264-1	Stanholtvirus	0.579	0.567	0.565	0.621	0.616	0.611	0.605	0.605	0.603	0.603	0.603	0.603	0.603	0.603	0.603	0.603	0.603	0.227	0.186	0.207	0.288	0.363	0.363	0.37	0.369	0.399	0.359	0.202	0.202	0.202	0.202	0.202	0.202	0.202	0.203	0.203	0.434	0.359	0.422	0.32	0.216	0.216	0.398	0.163	0.184	0.184	0.184
	vB_E264		0.58	0.568	0.566	0.622	0.616	0.611	0.606	0.605	0.604	0.604	0.604	0.604	0.604	0.604	0.604	0.604	0.604	0.228	0.186	0.207	0.288	0.363	0.363	0.371	0.369	0.399	0.359	0.202	0.202	0.202	0.202	0.202	0.202	0.202	0.203	0.204	0.434	0.359	0.423	0.32	0.216	0.216	0.399	0.164	0.185	0.184	0.184
	vB_E175		0.578	0.566	0.564	0.62	0.614	0.61	0.604	0.604	0.602	0.602	0.602	0.602	0.602	0.602	0.602	0.602	0.602	0.227	0.228	0.207	0.287	0.362	0.362	0.37	0.368	0.441	0.358	0.202	0.202	0.202	0.202	0.202	0.202	0.202	0.203	0.203	0.433	0.358	0.422	0.319	0.215	0.215	0.398	0.163	0.184	0.184	0.184
	vB_E228		0.578	0.566	0.564	0.62	0.614	0.61	0.604	0.604	0.602	0.602	0.602	0.602	0.602	0.602	0.602	0.602	0.602	0.227	0.228	0.207	0.287	0.362	0.362	0.37	0.368	0.441	0.358	0.202	0.202	0.202	0.202	0.202	0.202	0.202	0.203	0.203	0.433	0.358	0.422	0.319	0.215	0.215	0.398	0.163	0.184	0.184	0.184
	vB_E184		0.578	0.566	0.564	0.62	0.614	0.61	0.604	0.604	0.602	0.602	0.602	0.602	0.602	0.602	0.602	0.602	0.602	0.227	0.228	0.207	0.287	0.362	0.362	0.37	0.368	0.441	0.358	0.202	0.202	0.202	0.202	0.202	0.202	0.202	0.203	0.203	0.433	0.358	0.422	0.319	0.215	0.215	0.398	0.163	0.184	0.184	0.184
	vB_E354		0.578	0.566	0.564	0.62	0.614	0.61	0.604	0.604	0.602	0.602	0.602	0.602	0.602	0.602	0.602	0.602	0.602	0.227	0.228	0.207	0.287	0.362	0.362	0.37	0.368	0.441	0.358	0.202	0.202	0.202	0.202	0.202	0.202	0.202	0.203	0.203	0.433	0.358	0.422	0.319	0.215	0.215	0.398	0.163	0.184	0.184	0.184
	vB_PL2a		0.578	0.566	0.564	0.62	0.614	0.61	0.604	0.604	0.602	0.602	0.602	0.602	0.602	0.602	0.602	0.602	0.602	0.227	0.228	0.207	0.287	0.362	0.362	0.37	0.368	0.441	0.358	0.202	0.202	0.202	0.202	0.202	0.202	0.202	0.203	0.203	0.433	0.358	0.422	0.319	0.215	0.215	0.398	0.163	0.184	0.184	0.184
	vB_SR1		1.027	1.008	1.005	1.063	1.055	1.047	1.037	1.038	1.036	1.036	1.036	1.036	1.036	1.036	1.036	1.036	1.036	0.147	0.077	0	0.148	0.117	0.117	0.119	0.119	0.118	0.147	0.135	0.135	0.135	0.135	0.135	0.135	0.135	0.135	0.136	0.205	0.143	0.2	0.287	0.203	0.203	0.242	0.2	0.174	0.174	0.174
	vB_RY3		0.36	0.354	0.353	0.397	0.394	0.392	0.389	0.388	0.388	0.388	0.388	0.388	0.388	0.388	0.388	0.388	0.388	0.251	0.113	0	0.18	0.183	0.183	0.186	0.186	0.212	0.211	0.171	0.171	0.171	0.171	0.171	0.171	0.171	0.172	0.173	0.234	0.174	0.228	0.342	0.231	0.231	0.226	0.187	0.204	0.204	0.204
	vB_RY5		0.189	0.186	0.185	0.229	0.227	0.226	0.224	0.224	0.223	0.223	0.223	0.223	0.223	0.223	0.223	0.223	0.223	0.262	0.118	0	0.188	0.191	0.191	0.195	0.194	0.221	0.22	0.179	0.179	0.179	0.179	0.179	0.179	0.179	0.18	0.18	0.244	0.182	0.238	0.357	0.241	0.241	0.236	0.195	0.213	0.212	0.212
	phiBP82-1	Stanholtvirus	1.397	1.372	1.368	1.389	1.379	1.369	1.356	1.357	1.355	1.355	1.355	1.355	1.355	1.355	1.355	1.355	1.355	0.115	0.117	0	0.117	0.074	0.074	0.076	0.075	0.103	0.073	0.211	0.211	0.211	0.211	0.211	0.211	0.211	0.213	0.213	0.176	0.116	0.172	0.185	0.143	0.143	0.099	0.098	0.116	0.116	0.116
	vB_E438		0.834	0.818	0.816	0.916	0.909	0.903	0.893	0.895	0.893	0.893	0.893	0.893	0.893	0.893	0.893	0.893	0.893	0.166	0	0.132	0.168	0.123	0.123	0.125	0.124	0.124	0.121	0.115	0.115	0.115	0.115	0.115	0.115	0.115	0.116	0.116	0.211	0.148	0.206	0.306	0.219	0.219	0.216	0.129	0.149	0.148	0.148
	phiE125	Stanholtvirus	0.741	0.728	0.726	0.778	0.772	0.767	0.758	0.76	0.758	0.758	0.758	0.758	0.758	0.758	0.758	0.758	0.758	0	0	0	0	0	0	0	0	0	0	0.113	0.113	0.113	0.113	0.113	0.113	0.113	0.114	0.114	0.208	0.146	0.203	0.257	0.174	0.174	0.169	0.128	0.147	0.146	0.146
	vB_E173		0.809	0.794	0.792	0.844	0.838	0.832	0.824	0.825	0.823	0.823	0.823	0.823	0.823	0.823	0.823	0.823	0.823	0	0	0	0	0	0	0	0	0	0	0.112	0.112	0.112	0.112	0.112	0.112	0.112	0.112	0.113	0.205	0.144	0.2	0.253	0.171	0.172	0.166	0.126	0.144	0.144	0.144
	vB_E174		0.809	0.794	0.792	0.844	0.838	0.832	0.824	0.825	0.823	0.823	0.823	0.823	0.823	0.823	0.823	0.823	0.823	0	0	0	0	0	0	0	0	0	0	0.112	0.112	0.112	0.112	0.112	0.112	0.112	0.112	0.113	0.205	0.144	0.2	0.253	0.171	0.172	0.166	0.126	0.144	0.144	0.144
	vB_PR1		0.706	0.694	0.692	0.743	0.737	0.732	0.724	0.726	0.724	0.724	0.724	0.724	0.724	0.724	0.724	0.724	0.724	0	0	0	0	0	0	0	0	0	0	0.112	0.112	0.112	0.112	0.112	0.112	0.112	0.113	0.113	0.205	0.144	0.201	0.254	0.172	0.172	0.166	0.126	0.145	0.144	0.144
	vB_E253		0.684	0.671	0.669	0.68	0.674	0.67	0.662	0.664	0.663	0.662	0.662	0.662	0.662	0.662	0.662	0.662	0.662	0.118	0.119	0	0.119	0.075	0.075	0.076	0.076	0.076	0.074	0.182	0.182	0.182	0.182	0.182	0.182	0.182	0.183	0.183	0.179	0.118	0.175	0.188	0.145	0.145	0.1	0.1	0.118	0.118	0.118
	vB_PR2b		0.722	0.709	0.708	0.718	0.713	0.708	0.701	0.702	0.701	0.701	0.701	0.701	0.701	0.701	0.701	0.701	0.701	0.113	0.115	0	0.115	0.072	0.072	0.073	0.073	0.073	0.071	0.175	0.175	0.175	0.175	0.175	0.175	0.175	0.176	0.176	0.237	0.177	0.231	0.245	0.204	0.204	0.16	0.159	0.177	0.177	0.177
BT3	BcepC6B	Ryyoungvirus	0.355	0.348	0.347	0.353	0.35	0.347	0.344	0.343	0.343	0.343	0.343	0.343	0.343	0.343	0.343	0.343	0.343	0.58	0.33	0.506	0.498	0.438	0.438	0.352	0.445	0.447	0.403	0.421	0.422	0.422	0.422	0.422	0.422	0.422	0.503	0.425	0.553	0.538	0.538	0.475	0.467	0.467	0.525	0.496	0.422	0.422	0.422
	vB_E332		0.317	0.311	0.31	0.315	0.312	0.31	0.307	0.307	0.306	0.306	0.306	0.306	0.306	0.306	0.306	0.306	0.306	0.24	0.309	0.246	0.242	0.164	0.164	0.168	0.167	0.085	0.16	0.564	0.564	0.564	0.564	0.564	0.564	0.564	0.656	0.569	0.085	0.083	0.083	0	0.084	0.084	0.164	0.241	0.083	0.083	0.083
BT2	vB_E436		0.393	0.335	0.383	0.39	0.387	0.384	0.331	0.382	0.379	0.379	0.379	0.379	0.379	0.379	0.379	0.379	0.379	0	0.328	0.201	0.278	0.328	0.328	0.334	0.333	0.282	0.276	0.176	0.176	0.176	0.176	0.176	0.176	0.176	0.177	0.177	0.204	0.243	0.243	0.354	0.281	0.281	0.307	0.228	0.268	0.268	0.268
	phiE131	Unclassified Caudoviricetes	0.397	0.339	0.388	0.395	0.391	0.388	0.335	0.387	0.384	0.384	0.384	0.384	0.384	0.384	0.384	0.384	0.384	0.213	0.331	0.203	0.282	0.331	0.331	0.338	0.337	0.285	0.279	0.235	0.235	0.235	0.235	0.235	0.235	0.235	0.237	0.237	0.206	0.246	0.246	0.274	0.199	0.199	0.31	0.23	0.271	0.271	0.271
	vB_E159		0.397	0.339	0.388	0.395	0.391	0.388	0.335	0.387	0.384	0.384	0.384	0.384	0.384	0.384	0.384	0.384	0.384	0.213	0.331	0.203	0.282	0.331	0.331	0.338	0.337	0.285	0.279	0.235	0.235	0.235	0.235	0.235	0.235	0.235	0.237	0.237	0.206	0.246	0.246	0.274	0.199	0.199	0.31	0.23	0.271	0.271	0.271
	PE067	Unclassified Caudoviricetes	0.632	0.568	0.617	0.5	0.495	0.617	0.562	0.614	0.61	0.61	0.611	0.61	0.485	0.61	0.61	0.61	0.61	0	0.32	0.211	0.327	0.388	0.388	0.338	0.336	0.354	0.383	0.299	0.299	0.299	0.299	0.299	0.299	0.299	0.301	0.302	0.178	0.21	0.173	0.331	0.126	0.127	0.398	0.325	0.348	0.348	0.348
	vB_E169		0.381	0.373	0.372	0.378	0.375	0.372	0.369	0.368	0.368	0.368	0.368	0.368	0.368	0.368	0.368	0.368	0.368	0.139	0.196	0.174	0.252	0.253	0.253	0.2	0.199	0.316	0.308	0.201	0.201	0.201	0.201	0.201	0.201	0.201	0.202	0.203	0.148	0.144	0.144	0.251	0.146	0.146	0.312	0.203	0.28	0.28	0.28
	vB_E177		0.381	0.373	0.372	0.378	0.375	0.372	0.369	0.368	0.368	0.368	0.368	0.368	0.368	0.368	0.368	0.368	0.368	0.139	0.196	0.174	0.252	0.253	0.253	0.2	0.199	0.316	0.308	0.201	0.201	0.201	0.201	0.201	0.201	0.201	0.202	0.203	0.148	0.144	0.144	0.251	0.146	0.146	0.312	0.203	0.28	0.28	0.28
BT4	Magia	Magiavirus	0.181	0.275	0.274	0.214	0.212	0.308	0.305	0.304	0.271	0.304	0.304	0.304	0.304	0.304	0.304	0.304	0.304	0.191	0.132	0.196	0.193	0.231	0.231	0.236	0.235	0.238	0.255	0.314	0.314	0.314	0.314	0.314	0.314	0.314	0.316	0.316	0.099	0.097	0.097	0.301	0.099	0.099	0.171	0.192	0.219	0.218	0.218
	vB_E192a		0.372	0.406	0.405	0.41	0.407	0.446	0.442	0.442	0.441	0.441	0.441	0.441	0.441	0.441	0.441	0.441	0.441	0.395	0.356	0.406	0.401	0.36	0.36	0.366	0.365	0.364	0.418	0.461	0.461	0.461	0.461	0.461	0.461	0.461	0.463	0.464	0.391	0.319	0.382	0.442	0.362	0.392	0.397	0.423	0.388	0.387	0.387
	vB_PL1		0.301	0.296	0.295	0.383	0.38	0.377	0.374	0.374	0.373	0.373	0.373	0.373	0.373	0.373	0.373	0.373	0.373	0.392	0.35	0.505	0.498	0.371	0.371	0.377	0.376	0.375	0.428	0.472	0.472	0.472	0.472	0.472	0.472	0.472	0.475	0.476	0.388	0.316	0.379	0.41	0.399	0.399	0.435	0.38	0.317	0.316	0.316
	Genomes in red - reference Burkholderia phages retrieved from the GenBank database and used as comparative representatives of established taxa.
	Thresholds used for classification:
		Species: intergenomic similarity ≥ 95 %
		Genus (subclaseds): 70-95 %
		Family (clades): 40-70 %
	Taxonomic correlation: Cluster designations correspond to those recovered in the VICTOR GBDP phylogeny and were used jointly for species, genus, and family assignments.
	Intergenomic Similarity (%) calculated as 100 × (aligned length × average identity / smaller genome length) according to VIRIDIC.
[truncated: 50 more columns]
