# Supplementary material for: Genomic diversity and clade clustering of Burkholderia pseudomallei and B. thailandensis prophages with soil-derived phages
Source: iScience. 2026 Jan 9;29(2):114658. doi: 10.1016/j.isci.2026.114658 (PMC12860723; doi:10.1016/j.isci.2026.114658)
Supplement: Table S5. Protein-based clustering of Burkholderia phages generated with VirClust, related to Figure S3 [file mmc6.xlsx]

## Sheet: Table S5
Table S5 Protein-based clustering of Burkholderia phages generated with VirClust. The dendrogram was constructed based on the proportion of shared protein clusters among phage genomes.
Clades	Genome	Genus	BP1						BT7																						BT2						BT4			BP2 / BT1
			vB_SBP9	vB_FKKS2	vB_SBP39	vB_FUBS1	vB_FUB47a	vB_SBP33	vB_PR5	vB_E192b	vB_CB2a	vB_PR2a	vB_PL2a	vB_E354	vB_E228	vB_E175	vB_E184	phiE264-1	vB_E264	phiBP82-1	vB_RY3	vB_RY5	vB_E173	vB_E174	phiE125	vB_E438	vB_SR1	vB_PR1	vB_E253	vB_PR2b	vB_E169	vB_E177	PE067	vB_E436	phiE131	vB_E159	Magia	vB_E192a	vB_PL1	vB_FUB21a	vB_FUB21b	vB_FUB26	vB_FUB33	vB_SBP24	vB_SBP20	vB_SBP16	vB_FUBS2	phiE12-2	vB_FUB47b
BP1	vB_SBP9	Unclassified Caudoviricetes	100	92	93	94	93	93	12	13	13	13	14	14	14	14	14	13	14	14	13	13	14	14	13	14	12	14	14	14	1	1	0	0	3	3	0	1	1	0	0	0	0	0	0	0	0	0	0
	vB_FKKS2		92	100	97	98	97	97	12	13	13	13	14	14	14	14	14	13	14	14	13	13	14	14	13	14	12	14	12	12	1	1	0	0	3	3	0	1	1	0	0	0	0	0	0	0	0	0	0
	vB_SBP39		93	97	100	99	99	99	12	13	14	14	14	14	14	14	14	13	14	14	13	14	14	14	13	14	13	14	12	12	1	1	0	0	3	3	0	1	1	0	0	0	0	0	0	0	0	0	0
	vB_FUBS1		94	98	99	100	99	99	12	14	14	14	14	14	14	14	14	13	14	14	13	14	14	14	13	15	13	14	12	13	1	1	0	0	3	3	0	1	1	0	0	0	0	0	0	0	0	0	0
	vB_FUB47a		93	97	99	99	100	100	12	13	14	14	14	14	14	14	14	13	14	14	13	14	14	14	13	14	13	14	12	12	1	1	0	0	3	3	0	1	1	0	0	0	0	0	0	0	0	0	0
	vB_SBP33		93	97	99	99	100	100	12	13	14	14	14	14	14	14	14	13	14	14	13	14	14	14	13	14	13	14	12	12	1	1	0	0	3	3	0	1	1	0	0	0	0	0	0	0	0	0	0
BT7	vB_PR5		12	12	12	12	12	12	100	98	98	98	85	85	85	85	85	88	86	48	46	45	50	50	50	51	53	48	45	46	0	0	0	0	0	0	2	4	3	0	0	0	0	0	0	0	0	0	0
	vB_E192b		13	13	13	14	13	13	98	100	98	98	85	85	85	85	85	86	86	49	46	45	50	50	51	52	53	49	46	46	0	0	0	0	0	0	2	4	3	0	0	0	0	0	0	0	0	0	0
	vB_CB2a		13	13	14	14	14	14	98	98	100	100	86	86	86	86	86	87	87	49	47	46	51	51	52	52	52	48	45	46	0	0	0	0	0	0	2	4	3	0	0	0	0	0	0	0	0	0	0
	vB_PR2a		13	13	14	14	14	14	98	98	100	100	86	86	86	86	86	87	87	49	47	46	51	51	52	52	52	48	45	46	0	0	0	0	0	0	2	4	3	0	0	0	0	0	0	0	0	0	0
	vB_PL2a		14	14	14	14	14	14	85	85	86	86	100	100	100	100	100	97	97	53	52	51	61	61	62	63	58	53	48	49	0	0	0	0	0	0	2	6	4	0	0	0	0	0	0	0	0	0	0
	vB_E354		14	14	14	14	14	14	85	85	86	86	100	100	100	100	100	97	97	53	52	51	61	61	62	63	58	53	48	49	0	0	0	0	0	0	2	6	4	0	0	0	0	0	0	0	0	0	0
	vB_E228		14	14	14	14	14	14	85	85	86	86	100	100	100	100	100	97	97	53	52	51	61	61	62	63	58	53	48	49	0	0	0	0	0	0	2	6	4	0	0	0	0	0	0	0	0	0	0
	vB_E175		14	14	14	14	14	14	85	85	86	86	100	100	100	100	100	97	97	53	52	51	61	61	62	63	58	53	48	49	0	0	0	0	0	0	2	6	4	0	0	0	0	0	0	0	0	0	0
	vB_E184		14	14	14	14	14	14	85	85	86	86	100	100	100	100	100	97	97	53	52	51	61	61	62	63	58	53	48	49	0	0	0	0	0	0	2	6	4	0	0	0	0	0	0	0	0	0	0
	phiE264-1	Stanholtvirus	13	13	13	13	13	13	88	86	87	87	97	97	97	97	97	100	98	53	52	52	59	59	59	60	58	53	49	50	0	0	0	0	0	0	2	6	4	0	0	0	0	0	0	0	0	0	0
	vB_E264		14	14	14	14	14	14	86	86	87	87	97	97	97	97	97	98	100	54	53	52	59	61	61	61	59	54	50	50	0	0	0	0	0	0	2	6	4	0	0	0	0	0	0	0	0	0	0
	phiBP82-1	Stanholtvirus	14	14	14	14	14	14	48	49	49	49	53	53	53	53	53	53	54	100	68	67	76	76	75	78	69	75	74	75	0	0	0	0	0	0	4	5	5	7	7	7	7	7	7	7	7	7	7
	vB_RY3		13	13	13	13	13	13	46	46	47	47	52	52	52	52	52	52	53	68	100	93	73	73	72	75	77	75	72	73	0	0	1	0	0	0	4	9	7	0	0	0	0	0	0	0	0	0	0
	vB_RY5		13	13	14	14	14	14	45	45	46	46	51	51	51	51	51	52	52	67	93	100	74	74	73	77	79	82	75	74	0	0	1	0	0	0	3	5	5	0	0	0	0	0	0	0	0	0	0
	vB_E173		14	14	14	14	14	14	50	50	51	51	61	61	61	61	61	59	59	76	73	74	100	99	95	96	80	84	79	79	0	0	0	0	0	0	4	8	7	5	5	5	5	5	5	5	5	5	5
	vB_E174		14	14	14	14	14	14	50	50	51	51	61	61	61	61	61	59	61	76	73	74	99	100	96	96	80	84	78	79	0	0	0	0	0	0	4	8	7	5	5	5	5	5	5	5	5	5	5
	phiE125	Stanholtvirus	13	13	13	13	13	13	50	51	52	52	62	62	62	62	62	59	61	75	72	73	95	96	100	96	80	84	78	79	0	0	0	0	0	0	5	8	7	5	5	5	5	5	5	5	5	5	5
	vB_E438		14	14	14	15	14	14	51	52	52	52	63	63	63	63	63	60	61	78	75	77	96	96	96	100	81	85	78	79	0	0	0	0	0	0	5	8	7	6	5	5	5	5	5	5	5	5	5
	vB_SR1		12	12	13	13	13	13	53	53	52	52	58	58	58	58	58	58	59	69	77	79	80	80	80	81	100	86	81	82	0	0	0	0	0	0	3	7	5	5	5	5	5	5	5	5	5	5	5
	vB_PR1		14	14	14	14	14	14	48	49	48	48	53	53	53	53	53	53	54	75	75	82	84	84	84	85	86	100	92	92	0	0	0	0	0	0	4	5	5	5	5	5	5	5	5	5	5	5	5
	vB_E253		14	12	12	12	12	12	45	46	45	45	48	48	48	48	48	49	50	74	72	75	79	78	78	78	81	92	100	99	0	0	0	0	0	0	4	3	4	5	5	5	5	5	5	5	5	5	5
	vB_PR2b		14	12	12	13	12	12	46	46	46	46	49	49	49	49	49	50	50	75	73	74	79	79	79	79	82	92	99	100	0	0	0	0	0	0	4	3	4	5	5	5	5	5	5	5	5	5	5
BT2	vB_E169		1	1	1	1	1	1	0	0	0	0	0	0	0	0	0	0	0	0	0	0	0	0	0	0	0	0	0	0	100	99	74	71	73	73	8	7	8	0	0	0	0	0	0	0	0	0	0
	vB_E177		1	1	1	1	1	1	0	0	0	0	0	0	0	0	0	0	0	0	0	0	0	0	0	0	0	0	0	0	99	100	73	70	72	72	8	7	8	0	0	0	0	0	0	0	0	0	0
	PE067	Unclassified Caudoviricetes	0	0	0	0	0	0	0	0	0	0	0	0	0	0	0	0	0	0	1	1	0	0	0	0	0	0	0	0	74	73	100	81	73	73	5	7	8	0	0	0	0	0	0	0	0	0	0
	vB_E436		0	0	0	0	0	0	0	0	0	0	0	0	0	0	0	0	0	0	0	0	0	0	0	0	0	0	0	0	71	70	81	100	89	89	5	5	7	0	0	0	0	0	0	0	0	0	0
	phiE131	Unclassified Caudoviricetes	3	3	3	3	3	3	0	0	0	0	0	0	0	0	0	0	0	0	0	0	0	0	0	0	0	0	0	0	73	72	73	89	100	100	5	5	5	0	0	0	0	0	0	0	0	0	0
	vB_E159		3	3	3	3	3	3	0	0	0	0	0	0	0	0	0	0	0	0	0	0	0	0	0	0	0	0	0	0	73	72	73	89	100	100	5	5	5	0	0	0	0	0	0	0	0	0	0
BT4	Magia	Magiavirus	0	0	0	0	0	0	2	2	2	2	2	2	2	2	2	2	2	4	4	3	4	4	5	5	3	4	4	4	8	8	5	5	5	5	100	69	68	0	0	0	0	0	0	0	0	0	0
	vB_E192a		1	1	1	1	1	1	4	4	4	4	6	6	6	6	6	6	6	5	9	5	8	8	8	8	7	5	3	3	7	7	7	5	5	5	69	100	94	0	0	0	0	0	0	0	0	0	0
	vB_PL1		1	1	1	1	1	1	3	3	3	3	4	4	4	4	4	4	4	5	7	5	7	7	7	7	5	5	4	4	8	8	8	7	5	5	68	94	100	0	0	0	0	0	0	0	0	0	0
BP2 BT1	vB_FUB21a		0	0	0	0	0	0	0	0	0	0	0	0	0	0	0	0	0	7	0	0	5	5	5	6	5	5	5	5	0	0	0	0	0	0	0	0	0	100	98	98	94	95	95	95	95	95	95
	vB_FUB21b		0	0	0	0	0	0	0	0	0	0	0	0	0	0	0	0	0	7	0	0	5	5	5	5	5	5	5	5	0	0	0	0	0	0	0	0	0	98	100	100	97	98	98	98	98	98	98
	vB_FUB26		0	0	0	0	0	0	0	0	0	0	0	0	0	0	0	0	0	7	0	0	5	5	5	5	5	5	5	5	0	0	0	0	0	0	0	0	0	98	100	100	97	98	98	98	98	98	98
	vB_FUB33		0	0	0	0	0	0	0	0	0	0	0	0	0	0	0	0	0	7	0	0	5	5	5	5	5	5	5	5	0	0	0	0	0	0	0	0	0	94	97	97	100	99	99	99	99	99	99
	vB_SBP24		0	0	0	0	0	0	0	0	0	0	0	0	0	0	0	0	0	7	0	0	5	5	5	5	5	5	5	5	0	0	0	0	0	0	0	0	0	95	98	98	99	100	100	100	100	100	100
	vB_SBP20		0	0	0	0	0	0	0	0	0	0	0	0	0	0	0	0	0	7	0	0	5	5	5	5	5	5	5	5	0	0	0	0	0	0	0	0	0	95	98	98	99	100	100	100	100	100	100
	vB_SBP16		0	0	0	0	0	0	0	0	0	0	0	0	0	0	0	0	0	7	0	0	5	5	5	5	5	5	5	5	0	0	0	0	0	0	0	0	0	95	98	98	99	100	100	100	100	100	100
	vB_FUBS2		0	0	0	0	0	0	0	0	0	0	0	0	0	0	0	0	0	7	0	0	5	5	5	5	5	5	5	5	0	0	0	0	0	0	0	0	0	95	98	98	99	100	100	100	100	100	100
	phiE12-2	Peduoviridae; Tigrvirus	0	0	0	0	0	0	0	0	0	0	0	0	0	0	0	0	0	7	0	0	5	5	5	5	5	5	5	5	0	0	0	0	0	0	0	0	0	95	98	98	99	100	100	100	100	100	100
	vB_FUB47b		0	0	0	0	0	0	0	0	0	0	0	0	0	0	0	0	0	7	0	0	5	5	5	5	5	5	5	5	0	0	0	0	0	0	0	0	0	95	98	98	99	100	100	100	100	100	100
	vB_SBP29		0	0	0	0	0	0	0	0	0	0	0	0	0	0	0	0	0	7	0	0	5	5	5	5	5	5	5	5	0	0	0	0	0	0	0	0	0	94	97	97	98	99	99	99	99	99	99
	vB_SBP23		0	0	0	0	0	0	0	0	0	0	0	0	0	0	0	0	0	7	0	0	5	5	5	5	5	5	5	5	0	0	0	0	0	0	0	0	0	94	97	97	98	99	99	99	99	99	99
	vB_FKKS1		0	0	0	0	0	0	0	0	0	0	0	0	0	0	0	0	0	7	0	0	5	5	5	5	5	5	5	5	0	0	0	0	0	0	0	0	0	94	97	97	98	99	99	99	99	99	99
	vB_SBP10b		0	0	0	0	0	0	0	0	0	0	0	0	0	0	0	0	0	7	0	0	5	5	5	5	5	5	5	5	0	0	0	0	0	0	0	0	0	94	97	97	98	99	99	99	99	99	99
	vB_FUB5b		0	0	0	0	0	0	0	0	0	0	0	0	0	0	0	0	0	7	0	0	5	5	5	5	5	5	5	5	0	0	0	0	0	0	0	0	0	96	94	94	95	97	97	97	97	97	97
	vB_FUB29		0	0	0	0	0	0	0	0	0	0	0	0	0	0	0	0	0	7	0	0	5	5	5	5	5	5	5	5	0	0	0	0	0	0	0	0	0	96	94	94	95	97	97	97	97	97	97
	vB_SBP8		0	0	0	0	0	0	0	0	0	0	0	0	0	0	0	0	0	7	0	0	5	5	5	5	5	5	5	5	0	0	0	0	0	0	0	0	0	95	95	95	97	98	98	98	98	98	98
	vB_SBP36		0	0	0	0	0	0	2	2	2	2	2	2	2	2	2	2	2	0	0	0	0	0	0	0	0	0	0	0	0	0	0	0	0	0	0	2	2	60	58	58	56	57	57	57	57	57	57
	vB_SBP40b		0	0	0	0	0	0	2	2	2	2	2	2	2	2	2	2	2	0	0	0	0	0	0	0	0	0	0	0	0	0	0	0	0	0	0	2	2	59	58	58	55	57	57	57	57	57	57
	vB_SBP27		0	0	0	0	0	0	2	2	2	2	2	2	2	2	2	2	2	0	0	0	0	0	0	0	0	0	0	0	0	0	0	0	0	0	0	2	2	58	59	59	57	58	58	58	58	58	58
	vB_SBP34		0	0	0	0	0	0	2	2	2	2	2	2	2	2	2	2	2	0	0	0	0	0	0	0	0	0	0	0	0	0	0	0	0	0	0	2	2	58	59	59	57	58	58	58	58	58	58
	phiE202	Peduoviridae; Tigrvirus	0	0	0	0	0	0	2	2	2	2	2	2	2	2	2	2	2	0	0	0	0	0	0	0	0	0	0	0	0	0	0	0	0	0	0	2	2	60	61	61	58	60	60	60	60	60	60
	vB_SBP7		0	0	0	0	0	0	2	2	2	2	2	2	2	2	2	2	2	0	0	0	0	0	0	0	0	0	0	0	0	0	0	0	0	0	0	2	2	59	60	60	57	59	59	59	59	59	59
	vB_SBP15		0	0	0	0	0	0	0	0	0	0	0	0	0	0	0	0	0	0	0	0	0	0	0	0	0	0	0	0	0	0	0	0	0	0	0	2	2	59	60	60	57	59	59	59	59	59	59
	E094	Peduoviridae; Tigrvirus	0	0	0	0	0	0	0	0	0	0	0	0	0	0	0	0	0	0	0	0	0	0	0	0	0	0	0	0	0	0	0	0	0	0	0	2	2	60	63	63	60	62	62	62	62	62	62
	vB_FKKS3		0	0	0	0	0	0	0	0	0	0	0	0	0	0	0	0	0	0	0	0	0	0	0	0	0	0	0	0	0	0	0	0	0	0	0	2	2	59	62	62	59	61	61	61	61	61	61
	vB_SBP21		0	0	0	0	0	0	0	0	0	0	0	0	0	0	0	0	0	0	0	0	0	0	0	0	0	0	0	0	0	0	0	0	0	0	0	2	2	60	64	64	61	62	62	62	62	62	62
	vB_E188		0	0	0	0	0	0	2	2	2	2	2	2	2	2	2	2	2	0	0	0	0	0	0	0	0	0	0	0	0	0	0	0	0	0	0	2	2	58	59	59	57	58	58	58	58	58	58
	vB_SBP30		0	0	0	0	0	0	2	2	2	2	2	2	2	2	2	2	2	0	0	0	0	0	0	0	0	0	0	0	0	0	0	0	0	0	0	2	2	55	56	56	53	55	55	55	55	55	55
	phi52237	Peduoviridae; Tigrvirus	0	0	0	0	0	0	2	2	2	2	2	2	2	2	2	2	2	0	0	0	0	0	0	0	0	0	0	0	0	0	0	0	0	0	0	2	2	58	59	59	56	57	57	57	57	57	57
	phiX216	Peduoviridae; Tigrvirus	0	0	0	0	0	0	2	2	2	2	2	2	2	2	2	2	2	0	0	0	0	0	0	0	0	0	0	0	0	0	0	0	0	0	0	2	2	58	59	59	57	58	58	58	58	58	58
	vB_SR7		0	0	0	0	0	0	0	0	0	0	0	0	0	0	0	0	0	0	0	0	0	0	0	0	0	0	0	0	0	0	0	0	0	0	0	2	2	59	62	62	60	61	61	61	61	61	61
	vB_SR3		0	0	0	0	0	0	0	0	0	0	0	0	0	0	0	0	0	0	0	0	0	0	0	0	0	0	0	0	0	0	0	0	0	0	0	2	2	59	62	62	60	61	61	61	61	61	61
	vB_PL2b		0	0	0	0	0	0	0	0	0	0	0	0	0	0	0	0	0	0	0	0	0	0	0	0	0	0	0	0	0	0	0	0	0	0	0	2	2	59	62	62	60	61	61	61	61	61	61
	vB_PL15		0	0	0	0	0	0	0	0	0	0	0	0	0	0	0	0	0	0	0	0	0	0	0	0	0	0	0	0	0	0	0	0	0	0	0	2	2	59	62	62	60	61	61	61	61	61	61
	vB_CC4		0	0	0	0	0	0	0	0	0	0	0	0	0	0	0	0	0	0	0	0	0	0	0	0	0	0	0	0	0	0	0	0	0	0	0	2	2	59	62	62	60	61	61	61	61	61	61
	vB_BA		0	0	0	0	0	0	0	0	0	0	0	0	0	0	0	0	0	0	0	0	0	0	0	0	0	0	0	0	0	0	0	0	0	0	0	2	2	59	62	62	60	61	61	61	61	61	61
	vB_CB1		0	0	0	0	0	0	0	0	0	0	0	0	0	0	0	0	0	0	0	0	0	0	0	0	0	0	0	0	0	0	0	0	0	0	0	2	2	59	62	62	60	61	61	61	61	61	61
	vB_E555		0	0	0	0	0	0	0	0	0	0	0	0	0	0	0	0	0	0	0	0	0	0	0	0	0	0	0	0	0	0	0	0	0	0	0	2	2	59	62	62	59	60	60	60	60	60	60
	vB_SR4		0	0	0	0	0	0	0	0	0	0	0	0	0	0	0	0	0	0	0	0	0	0	0	0	0	0	0	0	0	0	0	0	0	0	0	2	2	59	62	62	59	60	60	60	60	60	60
	vB_SBP26		0	0	0	0	0	0	0	0	0	0	0	0	0	0	0	0	0	0	0	0	0	0	0	0	0	0	0	0	0	0	0	0	0	0	0	2	2	60	63	63	60	62	62	62	62	62	62
	vB_FUB41		0	0	0	0	0	0	0	0	0	0	0	0	0	0	0	0	0	0	0	0	0	0	0	0	0	0	0	0	0	0	0	0	0	0	0	2	2	60	63	63	60	62	62	62	62	62	62
	vB_FUB5a		0	0	0	0	0	0	0	0	0	0	0	0	0	0	0	0	0	0	0	0	0	0	0	0	0	0	0	0	0	0	0	0	0	0	0	2	2	60	63	63	60	62	62	62	62	62	62
	vB_SBP40a		0	0	0	0	0	0	0	0	0	0	0	0	0	0	0	0	0	0	0	0	0	0	0	0	0	0	0	0	0	0	0	0	0	0	0	2	2	61	64	64	62	63	63	63	63	63	63
	vB_SBP38		0	0	0	0	0	0	0	0	0	0	0	0	0	0	0	0	0	0	0	0	0	0	0	0	0	0	0	0	0	0	0	0	0	0	0	2	2	61	64	64	62	63	63	63	63	63	63
	vB_SBP18		0	0	0	0	0	0	0	0	0	0	0	0	0	0	0	0	0	0	0	0	0	0	0	0	0	0	0	0	0	0	0	0	0	0	0	2	2	61	64	64	62	63	63	63	63	63	63
	vB_FUB61		0	0	0	0	0	0	0	0	0	0	0	0	0	0	0	0	0	0	0	0	0	0	0	0	0	0	0	0	0	0	0	0	0	0	0	2	2	61	64	64	62	63	63	63	63	63	63
	vB_SBP10a		0	0	0	0	0	0	0	0	0	0	0	0	0	0	0	0	0	0	0	0	0	0	0	0	0	0	0	0	0	0	0	0	0	0	0	2	2	61	64	64	62	63	63	63	63	63	63
BT3	BcepC6B	Ryyoungvirus	2	0	0	0	0	0	2	2	2	2	2	2	2	2	2	2	2	0	0	0	0	0	0	0	0	0	0	0	0	0	0	0	0	0	4	3	3	0	0	0	0	0	0	0	0	0	0
	vB_E332		2	0	0	0	0	0	2	2	2	2	2	2	2	2	2	2	2	0	0	0	0	0	0	0	0	0	0	0	0	0	0	0	0	0	4	3	2	2	2	2	2	2	2	2	2	2	2
BT6	KS10	Unclassified Caudoviricetes	0	0	0	0	0	0	2	2	2	2	2	2	2	2	2	2	2	0	0	0	2	2	2	2	2	0	0	0	0	0	0	0	0	0	0	0	0	2	2	2	2	2	2	2	2	2	2
	vB_D1		0	0	0	0	0	0	0	0	0	0	0	0	0	0	0	0	0	0	1	2	0	0	0	0	2	0	0	0	0	0	0	0	0	0	0	0	0	0	0	0	0	0	0	0	0	0	0
	vB_PR2c		0	0	0	0	0	0	0	0	0	0	0	0	0	0	0	0	0	0	1	2	0	0	0	0	2	0	0	0	0	0	0	0	0	0	0	0	0	0	0	0	0	0	0	0	0	0	0
BT5	phiE255	Bcepmuvirus	0	0	0	0	0	0	0	0	0	0	0	0	0	0	0	0	0	0	0	0	0	0	0	0	0	0	0	0	0	0	0	0	0	0	0	0	0	4	4	4	4	4	4	4	4	4	4
	vB_E427		0	0	0	0	0	0	0	0	0	0	0	0	0	0	0	0	0	0	0	0	0	0	0	0	0	0	0	0	0	0	0	0	0	0	0	0	0	4	4	4	4	4	4	4	4	4	4
	BcepMu	Bcepmuvirus	0	0	0	0	0	0	0	0	0	0	0	0	0	0	0	0	0	0	0	0	0	0	0	0	0	0	0	0	2	2	2	2	2	2	2	2	2	4	4	4	4	4	4	4	4	4	4
	vB_CB2b		0	0	0	0	0	0	0	0	0	0	0	0	0	0	0	0	0	0	0	0	0	0	0	0	0	0	0	0	5	5	5	5	2	2	3	4	4	4	4	4	4	4	4	4	4	4	4
	vB_E430		0	0	0	0	0	0	0	0	0	0	0	0	0	0	0	0	0	2	0	0	0	0	0	0	0	0	0	0	5	5	5	5	2	2	3	4	4	4	4	4	4	4	4	4	4	4	4
	vB_E274		0	0	0	0	0	0	0	0	0	0	0	0	0	0	0	0	0	0	0	0	0	0	0	0	0	0	0	0	5	5	5	5	2	2	3	4	4	4	4	4	4	4	4	4	4	4	4
	vB_E433		0	0	0	0	0	0	0	0	0	0	0	0	0	0	0	0	0	0	0	0	0	0	0	0	0	0	0	0	5	5	5	5	2	2	4	5	5	4	4	4	4	4	4	4	4	4	4
	VirClust shared protein content (%) calculated as the percentage of protein clusters present in both genomes relative to the smaller genome.
	Thresholds used for classification:
		Species: intergenomic similarity ≥ 95 %
		Genus (subclaseds): 70-95 %
		Family (clades): 40-70 %
	Red-labeled genomes indicate reference Burkholderia phages from GenBank.
[truncated: 50 more columns]
