# Supplementary material for: Genomic diversity and clade clustering of Burkholderia pseudomallei and B. thailandensis prophages with soil-derived phages
Source: iScience. 2026 Jan 9;29(2):114658. doi: 10.1016/j.isci.2026.114658 (PMC12860723; doi:10.1016/j.isci.2026.114658)
Supplement: Table S6. Accession information of Burkholderia phage sequences retrieved from public NCBI databases [file mmc7.xlsx]

## Sheet: Table S6
Table S6 Accession information of Burkholderia phage sequences retrieved from public NCBI databases.
No	Accession number	Taxid ID	Phage name
1	NC_054148	2767579	Burkholderia phage Mica
2	NC_021343	1282994	Burkholderia phage ST79
3	NC_055722	2716322	Burkholderia phage FLC5
4	NC_015273	910475	Burkholderia phage KS14
5	NC_070910	2906468	Burkholderia phage FLC10
6	NC_015265	910473	Burkholderia phage KS5
7	NC_055863	2767578	Burkholderia phage Mana
8	NC_047752	1636201	Burkholderia phage AP3
9	NC_015266	910474	Burkholderia phage KL3
10	NC_009236	2881401	Burkholderia phage phiE12-2
11	NC_055911	2781364	Burkholderia phage phiE094
12	NC_070912	2914172	Burkholderia phage PhiBP82.2
13	JX681814	1235712	Burkholderia phage phiX216
14	NC_007145	2681592	Burkholderia phage phiE52237
15	CP008753	1514988	Burkholderia phage BEK
16	NC_009234	2883941	Burkholderia phage phiE202
17	NC_018452	2881398	Burkholderia phage DC1
18	NC_012743	2886898	Burkholderia phage BcepIL02
19	NC_019917	2886899	Burkholderia phage BcepMigl
20	NC_005262	2883944	Burkholderia phage Bcep22
21	NC_070954	2767577	Burkholderia phage Magia
22	NC_070955	2894335	Burkholderia phage BgManors32
23	NC_009604	2881397	Burkholderia phage BcepNY3
24	NC_005263	2883943	Burkholderia phage Bcep1
25	NC_004333	2883946	Burkholderia phage Bcep781
26	NC_005342	2883945	Burkholderia phage Bcep43
27	NC_005886	279530	Burkholderia phage BcepB1A
28	NC_007497	348137	Burkholderia phage Bcep176
29	NC_013055	335797	Burkholderia phage KS9
30	NC_009235	2881400	Burkholderia phage phi644-2
31	NC_003309	2883940	Burkholderia phage phiE125
32	NC_005284	2881399	Burkholderia phage phi1026b
33	NC_049850	2530032	Burkholderia phage BcepSaruman
34	NC_022916	1401297	Burkholderia phage JG068
35	HG796220	1673729	Burkholderia phage Bp-AMP3
36	HG796219	1437328	Burkholderia phage Bp-AMP2
37	HG796221	1437329	Burkholderia phage Bp-AMP4
38	NC_047743	1432428	Burkholderia phage Bp-AMP1
39	NC_009447	437329	Burkholderia phage BcepGomr
40	NC_018278	1132026	Burkholderia phage vB_BceS_KL1
41	NC_018283	1133022	Burkholderia phage vB_BceS_AH2
42	NC_005091	242861	Burkholderia phage BcepNazgul
43	NC_047958	2115967	Burkholderia phage vB_BmuP_KL4
44	NC_005887	2883949	Burkholderia phage BcepC6B
45	NC_011216	557289	Burkholderia phage KS10
46	NC_009237	2883942	Burkholderia phage phiE255
47	NC_005882	2881392	Burkholderia phage BcepMu
48	NC_009015*	2886897	Burkholderia phage BcepF1
All publicly available Burkholderia phage sequences were used for comparisons with both B. pseudomallei and B. thailandensis phages, except for (*) which were compared only with B. thailandensis phages (Fig. 4B) due to program default settings.
