# Supplementary material for: Genomic diversity and clade clustering of Burkholderia pseudomallei and B. thailandensis prophages with soil-derived phages
Source: iScience. 2026 Jan 9;29(2):114658. doi: 10.1016/j.isci.2026.114658 (PMC12860723; doi:10.1016/j.isci.2026.114658)
Supplement: Table S7. Predicted functions of phage accessory genes based on BLASTP, InterPro, and HHpred analyses [file mmc8.xlsx]

## Sheet: Table S7
Table S7 Predicted functions of phage accessory genes based on BLASTP, InterPro, and HHpred analyses.
Clade	Representative phages	Orf	Amino acid	BlastP (%Coverage, %Identity )	InterPro (Predicted to)	HHPred (Probable)	Gene annotation
BP2 BT1	vB_FUB5a	1	MFKVLTTPQFDKWLDGLRDPVGSAAINLRIERAKLGNLGQWRAVGDGVNEMKIDVGPGYRAYFVRRGKIIVVVLCGGDKSTQKKDIKLAKQIAGELED	100% Coverage 100% Identity to · Type II toxin-antitoxin system RelE/ParE family toxin [Burkholderia pseudomallei] Sequence ID: MBK3339294.1 · Toxin [Burkholderia phage phiE094] Sequence ID: AJX76198.1 · Putative toxin [Burkholderia phage PK23] Sequence ID: QWY84944.1 · Putative toxin [Burkholderia phage PK23] Sequence ID: QWY84944.1	· Toxin HigB-like (IPR009241) · Type II toxin-antitoxin system RelE/ParE-like toxin (IPR014056)	HigB toxin; Toxin-Antitoxin complex {Streptococcus pneumoniae TIGR4} (6AF4_C) Probability=99.41	Putative toxin
		2	MKISELAEFDGSKYLKDEETIRHYLAQAFEDGNPRLIQAALGNVAKARGMTALARESGVKREALYRALSEGGNAEFATIMKVVGALGLHLTVAPAEPAPVPA	100% Coverage 100% Identity to · Probable addiction module antidote protein [Burkholderia pseudomallei MSHR346] Sequence ID: ACQ98486.1 · Putative antitoxin [Burkholderia phage PK23] Sequence ID: QWY84945.1	· Uncharacterized protein HI1420 (IPR014057) · Probable addiction module antidote protein (Pfam: PF21716)	Putative antitoxin HigA3 (6LTZ_A) Probability=95.33	Putative antitoxin
BT3	vB_E332	18	MPVDSLYADQTASFLSGQNQIDVPEPRTYPSTSITSIARAVGRGVAQGGTALFGAASDLAAGLSQIYVDPDTLTLNPQAQADADKQVNAAIAKQRAGHLFESPLGTRAYDLSDTFKPDPTRTTAIDQTVQGVMSGLTQIVPAAVLGGPLAGAAVGGTSIGMSRAEDLKRQGVDVGTRTAVGAVEGAITAAGAVLPVAGTTLARTGGLVAAGGPGAAIAQATIEKAILRNADYDHLADQIDPLDPVNIAASTLMAGAFAGAHTAATARAARQTAAAAALPLQSLAIDVRRALPYNSPQLDAYAVQAAQAAGVPPELMLALKNAGEKSNSGQVSPKGAAGVSQMMPENLRKYGVTDPTDPVQALDGMAKYLADTQKQYGGNLQAMIADYNGGPKQAAAVLR…	100% Coverage 95.49% Identity to · MULTISPECIES: lytic transglycosylase domain-containing protein [Burkholderia] Sequence ID: WP_119337678.1 100% Coverage 91.86% Identity to · Endolysin [Burkholderia phage vB_BmuP_KL4] Sequence ID: YP_009800740.1	· Soluble lytic murein transglycosylase-related (Panther: PTHR37423) · Transglycosylase SLT domain (Pfam: PF01464)	Soluble lytic murein transglycosylase {Pseudomonas aeruginosa} (5OHU_A) Probability=99.57	Putative lytic transglycosylase
BT4	vB_E192a	73	MDRPTLHVVSLSGGKDSTATLLVALELHGRENVRAVFADTGNEHEATYEYALEYLPHVLDIPVDVVRADFADEFATKRANLARIAAGEPEASVYGKREFMYAWTPDAAARALDLLHPTGNPFLDLCMVRGGFPSRKRQFCTEYLKRNPLTEYAIGLIDEGYFVESWQGVRADESEARRWLPQYEWRGGCYAVFRPILRWDVSDVFEAHASAGVAANPLYREGMTRVGCMPCINAGKLELREIARRFPEHVERIAAWERLVSEVCRPLSPVSFFHMGTTGHAGQATTVHQVVEWSKTTRGGRQYDLLADAEPATACASAYGLCE	100% Coverage 98.14% Identity to · Phosphoadenosine phosphosulfate reductase family protein [Burkholderia thailandensis] Sequence ID: WP_180986649.1	· Sulfate adenylyltransferase subunit 2 · Sulfate adenylyltransferase subunit 2 (Panther: PTHR43196) · Phosphoadenosine phosphosulfate reductase domain (Pfam: PF01507)	Phosphoadenosine phosphosulfate reductase {Vibrio vulnificus (strain CMCP6)} (6VPU_C) Probability=99.89	Putative PAPS reductase
BT4	vB_E192a	80	MPKPPKIVIESAAARPAPPDILFDDSNWVRRIVPADGVAEWVSETLLRDGALLHNPDHEHLIDADVAYLWAAVENVRQMRRVVGQCEEVTIRAGGWQRARQEQQFLEWFGRVPAFLITLDAHYARECNDLQWCALVEHELMHIAQKTDEFGAPAFTKDGFPRLGIRAHDVSEFVGIVARYGTGGPDSDISRMVRAANAGPTISHASIAQACGTCILKA A	100% Coverage 99.54% Identity to · Putative metallopeptidase [Burkholderia thailandensis] Sequence ID: WP_043296378.1	· Putative phage metallopeptidase (Pfam: F18894)	Metallopeptidase {Pyrococcus abyssi} (4JIU_A) Probability=93.7	Putative metallopeptidase
BT5	vB_E274	30	MYSKSDHGHQARQKLIRLIHVAKRDLAMPDDSYRAVLMQIGKKESAAGLTVPELERVLEHLKRCGFKVRSKKGARSQADDEQSKMIRGLWLELADRGVVQNRSEEALGAFVKRMTHVDALEWLSSAQASRVIEHLKKWRDRTTEAV	100% Coverage 100% Identity to · MULTISPECIES: gp16 family protein [Pseudomallei group] Sequence ID: WP_015985046.1 · Regulatory protein GemA [Burkholderia phage phiE255] Sequence ID: YP_001111233.1	· Bacteriophage Mu, Gp16 (IPR009363) · Bacteriophage Mu, GemA protein (Pfam: PF06252)	Recombination protein bet; protein-protein complex, HYDROLASE; {Escherichia phage lambda} (6M9K_F) Probability=91.11	Putative regulatory protein GemA
BT5	vB_E274	29	MKDETFKSKGPELLVDLSLQVAQALIELADIGVDQANQLGREIADRMAGHWGGQNIYFPMGVSYRLSQRDRQIFDEFRGDNHAELARKFGVSLQWIYKIIKA VRREEIAARQRDLFASPTSTD	100% Coverage 100% Identity to · MULTISPECIES: Mor transcription activator family protein [Pseudomallei group] Sequence ID: WP_015985055.1	· C/MOR transcriptional Regulatory Protein (IPR052411) · mu-like prophage flumu protein c (Panther: PTHR37812) · Mor transcription activator family Pfam: PF08765)	Middle operon regulator; Mor, TRANSCRIPTION; 2.2A {Enterobacteria phage Mu} (1RR7_A) Probability=99.88	Middle operon regulator (MOR)
BT7	vB_RY3	85	MHSIEFTKQAAQALKAMPRNISATIRAKIDALAVDPYAPNPNAKKLAGQPGYRLRVGDWRVLYEIEDGRVVIVVLAVKPRGGAYK	100% Coverage 100% Identity to · MULTISPECIES: type II toxin-antitoxin system RelE family toxin [Burkholderia] Sequence ID: WP_004549735.1	· Type II TA system RelE toxin (IPR052747) · Panther: PTHR38813 · ParE toxin of type II toxin-antitoxin system (Pfam: PF05016)	Toxin-like protein; RelE, toxin-antitoxin (2KHE_A) Probability=99.53	Putative RelE-like toxin
BT7	vB_RY3	72	MSERPTLHVVSLSGGKDSTATLCVALEQHGSENVRAVMADTGNEDEQNLEYALDYLPRALGIPVDVVRADFTDEFATKRANLARIAAGEPESAVYGKREFMYRWTPEAAARALEVLHPTGIPFLDLCLVRGGFPSRKRQFCTQYLKTEQLVGYALREIDRGYAVWSWQGVRIDESDSRRERLQGTGACVKAFEVVGGGLFNYRPILRWSAADVFEAHAAAGIRPNPLYRQGMSRVGCMPCINAGKLELREIARRFPEHVERIAEWERLVSEVCRPGSPVSFFHQGTTGHTGQASTIWKVVDWSKTSRGGRQYDLLADAEPATACSSAYGLCE	100% Coverage 100% Identity to · MULTISPECIES: phosphoadenosine phosphosulfate reductase family protein [Pseudomallei group] Sequence ID: WP_009896489.1	· Sulfate adenylyltransferase subunit 2 (IPR050128) · Sulfate adenylyltransferase subunit 2 (Panther: PTHR43196) · Phosphoadenosine phosphosulfate reductase domain (Pfam: PF01507)	Phosphoadenosine phosphosulfate reductase (6VPU_C) Probability=99.87	Phosphoadenosine phosphosulfate (PAPS) reductase
